# Supplementary material for: Rapid Radiations and the Race to Redundancy: An Investigation of the Evolution of Australian Elapid Snake Venoms
Source: Toxins (Basel). 2016 Oct 26;8(11):309. doi: 10.3390/toxins8110309 (PMC5127106; doi:10.3390/toxins8110309)
Supplement: Supplementary file 1 [file toxins-08-00309-s001.zip]

Archive with 49 entries (46 files):
- Aussie data spreadsheets/
- Aussie data spreadsheets/Amu_shot_final.xlsx
- __MACOSX/
- __MACOSX/Aussie data spreadsheets/
- __MACOSX/Aussie data spreadsheets/._Amu_shot_final.xlsx
- Aussie data spreadsheets/Aussie_shotguns_1.xlsx
- __MACOSX/Aussie data spreadsheets/._Aussie_shotguns_1.xlsx
- Aussie data spreadsheets/Awarro_1D_final.xlsx
- __MACOSX/Aussie data spreadsheets/._Awarro_1D_final.xlsx
- Aussie data spreadsheets/Cacophis_2D_final.xlsx
- __MACOSX/Aussie data spreadsheets/._Cacophis_2D_final.xlsx
- Aussie data spreadsheets/Cbos_shot_final.xlsx
- __MACOSX/Aussie data spreadsheets/._Cbos_shot_final.xlsx
- Aussie data spreadsheets/Cnig_shot_final.xlsx
- __MACOSX/Aussie data spreadsheets/._Cnig_shot_final.xlsx
- Aussie data spreadsheets/Csqu_shot_final.xlsx
- __MACOSX/Aussie data spreadsheets/._Csqu_shot_final.xlsx
- Aussie data spreadsheets/Ddev_shot_final.xlsx
- __MACOSX/Aussie data spreadsheets/._Ddev_shot_final.xlsx
- Aussie data spreadsheets/For_shot_final.xlsx
- __MACOSX/Aussie data spreadsheets/._For_shot_final.xlsx
- Aussie data spreadsheets/Hdam_shot_final.xlsx
- __MACOSX/Aussie data spreadsheets/._Hdam_shot_final.xlsx
- Aussie data spreadsheets/Hsig_shot_final.xlsx
- __MACOSX/Aussie data spreadsheets/._Hsig_shot_final.xlsx
- Aussie data spreadsheets/Lel_shot_final.xlsx
- __MACOSX/Aussie data spreadsheets/._Lel_shot_final.xlsx
- Aussie data spreadsheets/Paff_adult_1D_final.xlsx
- __MACOSX/Aussie data spreadsheets/._Paff_adult_1D_final.xlsx
- Aussie data spreadsheets/Paff_baby_1D_final.xlsx
- __MACOSX/Aussie data spreadsheets/._Paff_baby_1D_final.xlsx
- Aussie data spreadsheets/Pdwy_shot_final.xlsx
- __MACOSX/Aussie data spreadsheets/._Pdwy_shot_final.xlsx
- Aussie data spreadsheets/Pspe_shot_final.xlsx
- __MACOSX/Aussie data spreadsheets/._Pspe_shot_final.xlsx
- Aussie data spreadsheets/Ptex_adult_1D_final.xlsx
- __MACOSX/Aussie data spreadsheets/._Ptex_adult_1D_final.xlsx
- Aussie data spreadsheets/Ptex_baby_1D_final.xlsx
- __MACOSX/Aussie data spreadsheets/._Ptex_baby_1D_final.xlsx
- Aussie data spreadsheets/Sfas_2D_final.xlsx
- __MACOSX/Aussie data spreadsheets/._Sfas_2D_final.xlsx
- Aussie data spreadsheets/Sfas_shot_final.xlsx
- __MACOSX/Aussie data spreadsheets/._Sfas_shot_final.xlsx
- Aussie data spreadsheets/Spun_shot_final.xlsx
- __MACOSX/Aussie data spreadsheets/._Spun_shot_final.xlsx
- Aussie data spreadsheets/Ssut_shot_final.xlsx
- __MACOSX/Aussie data spreadsheets/._Ssut_shot_final.xlsx
- Aussie data spreadsheets/Van_shot_final.xlsx
- __MACOSX/Aussie data spreadsheets/._Van_shot_final.xlsx
