# Supplementary material for: Rapid Radiations and the Race to Redundancy: An Investigation of the Evolution of Australian Elapid Snake Venoms
Source: Toxins (Basel). 2016 Oct 26;8(11):309. doi: 10.3390/toxins8110309 (PMC5127106; doi:10.3390/toxins8110309)
Supplement: Supplementary file 1 [file toxins-08-00309-s001.zip › Aussie data spreadsheets/Amu_shot_final.xlsx]

## Sheet: FINAL
	N	Unused	Total	%Cov	%Cov(50)	%Cov(95)	Accession	Name	Species	Peptides(95%)
LAAOs	1	12.43	12.43	44.87	38.3	33.46	sp|Q4JHE3|OXLA_OXYSC	L-amino-acid oxidase OS=Oxyuranus scutellatus scutellatus PE=2 SV=1	OXYSC	15
PLA2_acid	2	9.93	9.93	52.98	52.98	52.98	sp|Q45Z30|PA2A1_TROCA	Acidic phospholipase A2 1 OS=Tropidechis carinatus PE=2 SV=1	TROCA	13
SPRY	3	7.81	7.81	53.16	43.68	28.95	tr|B5KLB8|B5KLB8_RHING	Vespryn isoform 2 OS=Rhinoplocephalus nigrescens PE=2 SV=1	RHING	6
PLA2_BASIC	5	5.42	5.42	57.02	57.02	51.24	sp|P86368|PA2B3_DABRR	Basic phospholipase A2 3 OS=Daboia russelii PE=1 SV=1	DABRR	6
ADAM	7	4.39	4.39	12.89	8.809	6.852	tr|A6XJS7|A6XJS7_AUSSU	Asrin OS=Austrelaps superbus PE=2 SV=1	AUSSU	3
CRISP	8	4.1	4.1	31.09	28.15	23.11	tr|B5G6G3|B5G6G3_RHING	Cysteine-rich secretory protein OS=Rhinoplocephalus nigrescens PE=2 SV=1	RHING	5
SVMP	9	4.07	4.25	19.9	17.03	15.35	sp|D6PXE8|VM3B_NAJAT	Zinc metalloproteinase-disintegrin atrase-B OS=Naja atra PE=1 SV=1	NAJAT	10
FACTOR X	10	3.33	3.33	29.89	21.98	18.68	sp|P82807|FAXD1_NOTSC	Venom prothrombin activator notecarin-D1 OS=Notechis scutatus scutatus PE=1 SV=2	NOTSC	12
PLA2	11	0	1.64	27.54	27.54	16.67	tr|B2YHV5|B2YHV5_DABSI	Phospholipase A2 OS=Daboia siamensis GN=PLA2S3 PE=3 SV=1	DABSI	1
3FTx	14	2.32	2.32	43.18	35.23	35.23	tr|B2BRR5|B2BRR5_AUSLA	Putative long neurotoxin OS=Austrelaps labialis PE=3 SV=1	AUSLA	2
VNGF	22	1.16	1.16	15.23	15.23	0	sp|Q1W7Q6|NGFV_RHING	Venom nerve growth factor OS=Rhinoplocephalus nigrescens PE=2 SV=1	RHING	0
C-type_lectin	25	0.92	0.92	23.65	16.22	16.22	sp|Q4PRD0|CLEC3_DABSI	C-type lectin-like 3 OS=Daboia siamensis PE=2 SV=1	DABSI	1
KUNITZ	29	0.35	0.35	28.57	17.86	0	tr|H9CCK4|H9CCK4_9SAUR	Kunitz-type protease inhibitor OS=Daboia russellii PE=4 SV=1	9SAUR	0
PLA2	30	0.27	0.27	18.12	18.12	0	tr|Q7T1C6|Q7T1C6_VIPAP	Vaspin B isoform 1 OS=Vipera aspis aspis PE=3 SV=1	VIPAP	0
SVSP	35	0	0.13	11.92	10.38	5.385	tr|J3RY93|J3RY93_CROAD	Snake venom serine proteinase 12 OS=Crotalus adamanteus PE=2 SV=1	CROAD	1
