# Supplementary material for: Rapid Radiations and the Race to Redundancy: An Investigation of the Evolution of Australian Elapid Snake Venoms
Source: Toxins (Basel). 2016 Oct 26;8(11):309. doi: 10.3390/toxins8110309 (PMC5127106; doi:10.3390/toxins8110309)
Supplement: Supplementary file 1 [file toxins-08-00309-s001.zip › Aussie data spreadsheets/Aussie_shotguns_1.xlsx]

## Sheet: Tim_Shotguns_ALL
Aa	N	Unused	Total	%Cov	%Cov(50)	%Cov(95)	Accessions	Names	Used	Annotation	Contrib	Conf	Sequence	Modifications	ProteinModifications	Cleavages	dMass	Obs MW	Obs m/z	Theor MW	Theor m/z	Theor z	Sc	Spectrum	Acq Time	Intensity (Peptide)	PrecursorIntensityAcquisition	Apex Time (Peptide)	Elution Peak Width (Peptide)	MS2Counts
Aa	1	13.48	13.48	71.28	63.83	62.77	tr|R4G2D9|R4G2D9_9SAUR	3FTx-Aca-27 OS=Acanthophis wellsi PE=2 SV=1			2	99	CNPFPVRPR	Carbamidomethyl(C)@1			0.0124671	1141.59	571.804	1141.58	571.798	2	12	1.1.1.677.9	7.0449	21914.2	16781.4	7.01	0.06	8657.97
Aa	3	8	8	54.55	47.73	47.73	tr|R4FI75|R4FI75_9SAUR	3FTx-Aca-53 OS=Acanthophis wellsi PE=2 SV=1			2	99	GKVIELGCAATCPPAEPK	Carbamidomethyl(C)@8; Carbamidomethyl(C)@12		missed K-V@2	-0.0120376	1896.93	633.318	1896.94	633.322	3	20	1.1.1.703.14	7.81115	13246.6	12219.8	7.8	0.09	10427.5
Aa	4	6.42	8.43	60	59	50	tr|R4G2D8|R4G2D8_9SAUR	3FTx-Aca-57 OS=Acanthophis wellsi PE=2 SV=1			2	99	CCSTDKCNPFPK	Carbamidomethyl(C)@1; Carbamidomethyl(C)@2; Carbamidomethyl(C)@7		missed K-C@6	0.022736	1512.64	505.22	1512.62	505.213	3	14	1.1.1.667.11	6.75218	5395.18	5295.26	6.76	0.09	7307.95
Aa	9	4.01	4.01	65.71	65.71	65.71	sp|P86522|3L2A2_ACAAN	Alpha-elapitoxin-Aa2a (Fragment) OS=Acanthophis antarcticus PE=1 SV=1			2	99	GYNYAQPCPPGENVCFTK	Carbamidomethyl(C)@8; Carbamidomethyl(C)@15			-0.0495116	2100.85	701.292	2100.9	701.308	3	15	1.1.1.785.9	10.2494	965.21	838.53	10.3	0.27	526.937
Aa	2	10	10	65.25	63.56	63.56	sp|P81237|PA2B2_ACAAN	Basic phospholipase A2 acanthin-2 OS=Acanthophis antarcticus PE=1 SV=1			2	99	APYNKNNIGIGSK			missed K-N@5	-0.0173576	1374.71	688.361	1374.73	688.37	2	15	1.1.1.669.14	6.81442	8990.7	5662.3	6.77	0.06	2004.5
Aa	7	5.43	5.45	11.39	11	7.529	tr|R4FJP5|R4FJP5_9SAUR; sp|Q4JHE2|OXLA_NOTSC	LAO-Ech-1 (Fragment) OS=Echiopsis curta PE=2 SV=1; L-amino-acid oxidase OS=Notechis scutatus scutatus PE=2 SV=1			2	99	EADYEEFLEIAR	Glu->pyro-Glu@N-term		cleaved Q-E@N-term	-0.0167528	1465.66	733.835	1465.67	733.844	2	16	1.1.1.1200.7	22.7731	578.34	383	22.85	0.21	361.501
Aa	8	4.53	4.53	26.58	25.95	25.95	tr|R4G7K1|R4G7K1_9SAUR	LP-Pse-2 OS=Pseudonaja modesta PE=2 SV=1			2	99	DQPDHSSNNEFCVEIVSFTGYR	Delta:H(2)C(2)(H)@5; Deamidated(N)@8; Carbamidomethyl(C)@12			-0.034178	2627.09	876.704	2627.12	876.715	3	14	1.1.1.1115.9	20.2095	1321.48	1237.95	20.25	0.18	879.116
Aa	6	6.08	6.08	39.04	29.45	29.45	tr|R4G7E3|R4G7E3_9SAUR	PLA2-Aca-38 OS=Acanthophis wellsi PE=2 SV=1			2	99	AAICFAQNPYNNANWNINTK	Carbamyl@N-term; Carbamidomethyl(C)@4; Deamidated(Q)@7			0.0448386	2367.12	790.046	2367.07	790.031	3	16	1.1.1.1112.9	20.1132	637.05	610.11	20.13	0.21	832.303
Aa	10	4	4	48.39	24.19	24.19	sp|P01434|3S11_ACAAN	Short neurotoxin 1 OS=Acanthophis antarcticus PE=1 SV=1			2	99	TTTTCPGGVSSCYK	Carbamidomethyl(C)@5; Carbamidomethyl(C)@12			-0.00545638	1517.64	759.829	1517.65	759.832	2	16	1.1.1.669.16	6.81608	24963.5	6597.93	6.76	0.06	3440.42
Omi	N	Unused	Total	%Cov	%Cov(50)	%Cov(95)	Accessions	Names	Used	Annotation	Contrib	Conf	Sequence	Modifications	ProteinModifications	Cleavages	dMass	Obs MW	Obs m/z	Theor MW	Theor m/z	Theor z	Sc	Spectrum	Acq Time	Intensity (Peptide)	PrecursorIntensityAcquisition	Apex Time (Peptide)	Elution Peak Width (Peptide)	MS2Counts
Omi	9	6	8	40.13	32.24	32.24	sp|P00616|PA2TG_OXYSC	Acidic phospholipase A2 homolog taipoxin gamma chain OS=Oxyuranus scutellatus scutellatus PE=1 SV=2			2	99	TAVTCFAGAPYNDLNYNIGM	Carbamidomethyl(C)@5; Dethiomethyl(M)@20		cleaved M-I@C-term	-0.0341053	2264.88	755.966	2264.91	755.977	3	17	1.1.1.692.19	7.27242	2381.41	1961.04	7.25	0.06	1741.87
Omi	6	8	9.05	66.39	46.22	40.34	sp|P00614|PA2TA_OXYSC	Basic phospholipase A2 taipoxin alpha chain OS=Oxyuranus scutellatus scutellatus PE=1 SV=1			2	99	FGCAPYWTLYSWK	Carbamidomethyl(C)@3; Oxidation(W)@7			-0.0109732	1780.9	891.459	1780.91	891.465	2	16	1.1.1.1306.8	24.5453	742.82	611.13	24.59	0.12	649.605
Omi	12	3.53	3.53	10.8	4.181	4.181	tr|U3FYP9|U3FYP9_MICFL	Ecto-5'-nucleotidase 1 OS=Micrurus fulvius PE=2 SV=1			2	99	QVPVVQAYAFGK	Gln->pyro-Glu@N-term			-0.0455047	1922.69	641.904	1922.73	641.919	3	15	1.1.1.518.2	5.00985	177.89	167.15	5.01	0.08	356.309
Omi	2	23.93	23.93	76.09	75	75	sp|A8HDK8|3L22_OXYMI	Long neurotoxin 2 OS=Oxyuranus microlepidotus PE=3 SV=1			2	99	CFITPDVR	Carbamidomethyl(C)@1			-0.019126	1544.72	515.915	1544.74	515.922	3	15	1.1.1.557.2	5.40808	300.57	283.61	5.42	0.11	295.216
Omi	8	6.01	6.01	80	80	80	sp|Q3SAX8|VNPD_OXYSC; sp|Q3SAF8|VNPD_OXYMI; sp|Q3SAF5|VNPA_PSEAU	Natriuretic peptide OsNP-d (Fragment) OS=Oxyuranus scutellatus scutellatus PE=2 SV=1; Natriuretic peptide OmNP-d (Fragment) OS=Oxyuranus microlepidotus PE=2 SV=1; Natriuretic peptide PaNP-a (Fragment) OS=Pseudechis australis PE=2 SV=1			2	99	IGNGCFGFPIDR	Carbamidomethyl(C)@5			-0.015549	1235.62	412.88	1235.63	412.885	3	10	1.1.1.694.3	7.32147	2317.07	1932.5	7.35	0.06	4313.34
Omi	5	12.74	12.74	71.72	71.72	66.21	sp|Q45Z46|PA2PB_OXYMI	Neutral phospholipase A2 paradoxin-like beta chain OS=Oxyuranus microlepidotus PE=1 SV=1			2	99	CLAQEDYNPAHFNINTK	Carbamidomethyl(C)@1; Deamidated(Q)@4; Dehydrated(E)@5			-0.0205319	1478.78	493.934	1478.8	493.94	3	10	1.1.1.694.6	7.32397	2819.52	2644.21	7.31	0.06	3040.84
Omi	3	23.23	23.46	76.71	73.97	56.16	tr|Q45Z44|Q45Z44_OXYMI	PLA-2 OS=Oxyuranus microlepidotus PE=2 SV=1			2	99	CANGGSRPVSHYMDYGCYCGK	Carbamidomethyl(C)@1; Ammonia-loss(N)@3; Carbamidomethyl(C)@17; Carbamidomethyl(C)@19
Omi	4	14.82	14.83	69.48	62.99	41.56	tr|Q45Z50|Q45Z50_OXYSU	PLA-4 OS=Oxyuranus scutellatus PE=2 SV=1			2	99	AFICNCDR	Carbamidomethyl(C)@4; Carbamidomethyl(C)@6			dMass	Obs MW	Obs m/z	Theor MW	Theor m/z	Theor z	Sc	Spectrum	Acq Time	Intensity (Peptide)	PrecursorIntensityAcquisition	Apex Time (Peptide)	Elution Peak Width (Peptide)	MS2Counts
Omi	7	8	8	29.35	18.28	16.25	tr|K7RW47|K7RW47_OXYMI; sp|Q58L95|FAXC_OXYMI	Prothrombin activator (Fragment) OS=Oxyuranus microlepidotus PE=4 SV=1; Venom prothrombin activator omicarin-C catalytic subunit OS=Oxyuranus microlepidotus PE=2 SV=1			2	99	DGIGSYTCTCLFGYEGK	Carbamidomethyl(C)@8; Carbamidomethyl(C)@10			-0.0272643	2142.94	715.321	2142.97	715.33	3	18	1.1.1.1123.8	19.7182	3371.38	2624.04	19.77	0.12	2538.76
Omi	10	4	4	25.3	25.3	25.3	tr|B5G6F6|B5G6F6_OXYMI; sp|A7X4S0|3S14_OXYMI	SNTX-1 OS=Oxyuranus microlepidotus PE=2 SV=1; Short neurotoxin 3FTx-Oxy4 OS=Oxyuranus microlepidotus PE=3 SV=1			2	99	TTTTCSGGVSSCYK	Carbamidomethyl(C)@5; Carbamidomethyl(C)@12			-0.00159506	1693.76	847.886	1693.76	847.887	2	15	1.1.1.1135.15	20.0853	14207.1	2675.65	20.22	0.18	1426.97
Omi	13	2.7	2.7	44.44	44.44	35.8	sp|A7X4T2|3SX6_OXYMI	Toxin 3FTx-Oxy6 OS=Oxyuranus microlepidotus PE=3 SV=1			2	99	GCSASCPEEKDVVCCSTDLCNK	Carbamidomethyl(C)@2; Carbamidomethyl(C)@6; Carbamidomethyl(C)@14; Carbamidomethyl(C)@15; Carbamidomethyl(C)@20		missed K-D@10	-0.0103615	1288.67	645.343	1288.68	645.348	2	16	1.1.1.1089.9	18.6896	894.42	848.98	18.65	0.15	713.188
Omi	1	38.95	38.95	26.37	22.4	21.1	sp|Q58L90|FA5V_OXYMI	Venom prothrombin activator omicarin-C non-catalytic subunit OS=Oxyuranus microlepidotus PE=2 SV=1			2	99	AEVDDVIEVQFR				0.00291595	1006.49	504.254	1006.49	504.253	2	10	1.1.1.751.7	8.65797	35133.2	1100.35	8.25	0.06	927.24
																	-0.00567449	1351.63	676.822	1351.63	676.824	2	14	1.1.1.917.11	13.5993	10712.5	2355.05	13.8	0.24	1697.39
Hbit	N	Unused	Total	%Cov	%Cov(50)	%Cov(95)	Accessions	Names	Used	Annotation	Contrib	Conf	Sequence	Modifications	ProteinModifications	Cleavages	0.0196341	2016.92	1009.47	2016.9	1009.46	2	18	1.1.1.991.21	15.8356	45289.5	8728.47	15.96	0.14	4328.4
Hbit	16	4	4	34.78	34.78	34.78	tr|R4FK28|R4FK28_9SAUR	3FTx-Hop-9 OS=Hoplocephalus bungaroides PE=2 SV=1			2	99	IDLGCAATCPTVKPGVDISCCSTDKCNPHPK	Carbamidomethyl(C)@5; Carbamidomethyl(C)@9; Carbamidomethyl(C)@20; Carbamidomethyl(C)@21; Carbamidomethyl(C)@26		missed K-C@25	0.0427493	2420.98	808.001	2420.94	807.987	3	24	1.1.1.731.16	8.06332	26999.6	20729.6	8.11	0.15	18571.8
Hbit	18	3.04	3.07	51.22	51.22	51.22	tr|R4G2M0|R4G2M0_9SAUR	3FTx-Ver-128 OS=Vermicella annulata PE=2 SV=1			2	99	TYEDSVVCKEHETICYR	Carbamidomethyl(C)@8; Carbamidomethyl(C)@15		missed K-E@9	-0.00358753	1054.43	528.222	1054.43	528.224	2	9	1.1.1.698.5	7.07797	4291.08	1864.62	6.99	0.09	1681.58
Hbit	14	4	6.43	31.93	23.53	23.53	sp|P81236|PA2B1_ACAAN	Basic phospholipase A2 acanthin-1 OS=Acanthophis antarcticus PE=1 SV=1			2	99	GFVCDCDAAAAK	Carbamidomethyl(C)@4; Carbamidomethyl(C)@6			0.0139787	1926.83	964.421	1926.81	964.414	2	19	1.1.1.1019.13	16.6373	43.324	43.324			648.973
Hbit	2	10.37	10.37	49.66	28.97	28.97	sp|P08873|PA2B2_NOTSC	Basic phospholipase A2 notechis 11'2 OS=Notechis scutatus scutatus PE=1 SV=1			2	99	GCYPTLTLYSWQC	Carbamyl@N-term; Carbamidomethyl(C)@2; Carbamidomethyl(C)@13		cleaved C-I@C-term	-0.00678347	1507.62	754.818	1507.63	754.821	2	15	1.1.1.688.20	6.79127	4154.81	4078	6.79	0.06	4365.53
Hbit	26	2.02	6.65	40	37.93	28.97	sp|Q9PUH5|PA2B9_AUSSU	Basic phospholipase A2 S11-61 OS=Austrelaps superbus PE=2 SV=1			2	99	THDDCYTEAGKKGCYPK	Carbamidomethyl(C)@5; Carbamidomethyl(C)@14		missed K-K@11; missed K-G@12	-0.0399708	2574.97	859.331	2575.01	859.345	3	20	1.1.1.703.19	7.23832	11550	8771.28	7.22	0.09	8641.01
Hbit	15	4	4.01	7.237	7.237	6.086	tr|B5KFV1|B5KFV1_TROCA	Carinatease-1 OS=Tropidechis carinatus PE=2 SV=1			2	99	AAKDDCDLPESCTGQSAECPTDSFQR	Carbamidomethyl(C)@6; Carbamidomethyl(C)@12; Carbamidomethyl(C)@19		missed K-D@3	-0.00260319	1418.7	710.358	1418.7	710.359	2	20	1.1.1.964.13	15.0147	1894.15	1831.72	15	0.18	1759.01
Hbit	17	4	4	16.4	16	16	tr|R4G2Q3|R4G2Q3_9SAUR	CRiSP-Bra-2 OS=Brachyurophis roperi PE=2 SV=1			2	99	CGENIFMSSQPFAWSRVIQAWYDENK	Carbamidomethyl(C)@1		missed R-V@16
Hbit	23	2.13	2.13	14.56	10.13	10.13	tr|I6LJ74|I6LJ74_AUSSU	C-type lectin mannose binding isoform 1 OS=Austrelaps superbus PE=2 SV=1			2	99	NIEYCVHLWALAGYLK	Carbamidomethyl(C)@5			dMass	Obs MW	Obs m/z	Theor MW	Theor m/z	Theor z	Sc	Spectrum	Acq Time	Intensity (Peptide)	PrecursorIntensityAcquisition	Apex Time (Peptide)	Elution Peak Width (Peptide)	MS2Counts
Hbit	13	4	20.12	38.49	35.59	33.46	sp|Q4JHE2|OXLA_NOTSC	L-amino-acid oxidase OS=Notechis scutatus scutatus PE=2 SV=1			2	99	RPLEECFQEADYEEFLEIAR	Carbamidomethyl(C)@6; Deamidated(Q)@8			-0.0275492	1362.6	682.307	1362.63	682.321	2	22	1.1.1.692.16	7.27142	36389.5	27417.2	7.31	0.09	27541.4
Hbit	1	24.01	24.01	56.76	45.75	40.54	tr|R4FJP5|R4FJP5_9SAUR	LAO-Ech-1 (Fragment) OS=Echiopsis curta PE=2 SV=1			2	99	IYFEPPLPPK				-0.0544994	2122.03	708.349	2122.08	708.367	3	17	1.1.1.970.9	15.4634	4622.9	4432.09	15.48	0.15	6236.85
Hbit	20	2.54	2.54	12.44	2.946	1.8	tr|B5G6F7|B5G6F7_DEMVE	Metalloproteinase OS=Demansia vestigiata PE=2 SV=1			2	99	YIEFYVVVDNR				0.0521581	1161.6	581.808	1161.55	581.782	2	14	1.1.1.800.4	10.4458	2187.46	1763.99	10.38	0.17	1912.79
Hbit	12	4.02	4.5	64.52	54.84	54.84	sp|P59067|PA2SA_AUSSU	Phospholipase A2 superbin a (Fragment) OS=Austrelaps superbus PE=1 SV=1			2	99	THDDCYIEAGKK	Carbamidomethyl(C)@5		missed K-K@11	0.0210856	2488.29	830.438	2488.27	830.431	3	11	1.1.1.1315.2	25.8368	49.26	28.93	25.95	0.31	312.284
Hbit	19	2.74	2.76	8.137	8.137	5.063	sp|F8J2D3|PLB_DRYCN	Phospholipase-B 81 OS=Drysdalia coronoides PE=1 SV=1			2	99	SIEDGTLYIIEQVPNLVEYSDQTTILRK			missed R-K@27	-0.00595765	1848.82	617.28	1848.82	617.282	3	12	1.1.1.876.13	12.6917	24.4924	24.4924			625.276
Hbit	10	4.17	6.8	39.31	30.34	25.52	tr|R4G2Z3|R4G2Z3_9SAUR; tr|A6MJG8|A6MJG8_HOPST; tr|A6MJG7|A6MJG7_HOPST	PLA2-Hop-18 OS=Hoplocephalus bungaroides PE=2 SV=1; PLA2 Hs-6 OS=Hoplocephalus stephensii PE=2 SV=1; PLA2 Hs-5 OS=Hoplocephalus stephensii PE=2 SV=1			2	99	AFICNCDR	Carbamidomethyl(C)@4; Carbamidomethyl(C)@6			0.00641746	1199.67	600.84	1199.66	600.837	2	13	1.1.1.950.5	14.8793	643.49	619.68	14.84	0.36	740.658
Hbit	24	2.09	8.1	37.5	37.5	37.5	tr|F8J2F1|F8J2F1_DRYCN; tr|F8J2E3|F8J2E3_DRYCN; sp|F8J2F2|3L220_DRYCN; sp|F8J2E6|3L231_DRYCN	Putative long chain neurotoxin 178R OS=Drysdalia coronoides PE=2 SV=1; Putative long chain neurotoxin 291 OS=Drysdalia coronoides PE=2 SV=1; Long neurotoxin 20 OS=Drysdalia coronoides PE=1 SV=1; Long neurotoxin 31 OS=Drysdalia coronoides PE=1 SV=1			2	99	KDITCCSTDNCNTHP	Carbamidomethyl(C)@5; Carbamidomethyl(C)@6; Carbamidomethyl(C)@11		missed K-D@1	-0.00439728	1118.55	560.28	1118.55	560.282	2	11	1.1.1.557.2	5.59388	224.89	160.33	5.54	0.13	125.946
Hbit	3	10.1	10.11	43.18	43.18	43.18	tr|B2BRR8|B2BRR8_AUSLA; tr|B2BRR7|B2BRR7_AUSLA; tr|B2BRR6|B2BRR6_AUSLA; tr|B2BRR3|B2BRR3_AUSLA; tr|B2BRR2|B2BRR2_AUSLA; tr|B2BRR0|B2BRR0_AUSLA	Putative long neurotoxin OS=Austrelaps labialis PE=2 SV=1; Putative long neurotoxin OS=Austrelaps labialis PE=2 SV=1; Putative long neurotoxin OS=Austrelaps labialis PE=2 SV=1; Putative long neurotoxin OS=Austrelaps labialis PE=2 SV=1; Putative long neurotoxin OS=Austrelaps labialis PE=2 SV=1; Putative long neurotoxin OS=Austrelaps labialis PE=2 SV=1			2	99	GKVIELGCAATCPPAEPK	Carbamidomethyl(C)@8; Carbamidomethyl(C)@12		missed K-V@2	-0.00965264	1200.56	601.289	1200.57	601.294	2	13	1.1.1.559.5	5.64857	562.28	534.37	5.66	0.09	564.632
Hbit	11	4.03	4.03	16.56	11.74	7.128	tr|R4G2I0|R4G2I0_9SAUR	SVMP-Hop-46 (Fragment) OS=Hoplocephalus bungaroides PE=2 SV=1			2	99	AAKDDCDLPESCTGQSAK	Carbamidomethyl(C)@6; Carbamidomethyl(C)@12		missed K-D@3	-0.00831278	1286.5	644.258	1286.51	644.262	2	14	1.1.1.896.4	13.2742	9284.95	5862.99	13.21	0.12	4124.14
Hbit	4	9.86	9.89	27.69	22.2	22.2	sp|P83370|FAXD_HOPST	Venom prothrombin activator hopsarin-D OS=Hoplocephalus stephensii PE=1 SV=2			2	99	LGECPWQAVLINEK	Carbamyl@N-term; Carbamidomethyl(C)@4			0.00744558	986.474	494.244	986.467	494.241	2	8	1.1.1.560.2	5.6683	311.52	305.89	5.66	0.09	240.546
																	0.0396711	1362.67	682.345	1362.64	682.325	2	16	1.1.1.733.16	8.48653	6157.76	947.42	8.35	0.09	1166.21
Hbung	N	Unused	Total	%Cov	%Cov(50)	%Cov(95)	Accessions	Names	Used	Annotation	Contrib	Conf	Sequence	Modifications	ProteinModifications	Cleavages
Hbung	17	4.02	4.03	43.21	28.4	28.4	tr|R4G305|R4G305_9SAUR	3FTx-Hop-14 OS=Hoplocephalus bungaroides PE=2 SV=1			2	99	GCGCPHVKPGIQLVCCK	Carbamidomethyl(C)@2; Carbamidomethyl(C)@4; Formyl(K)@8; Carbamidomethyl(C)@15; Carbamidomethyl(C)@16			dMass	Obs MW	Obs m/z	Theor MW	Theor m/z	Theor z	Sc	Spectrum	Acq Time	Intensity (Peptide)	PrecursorIntensityAcquisition	Apex Time (Peptide)	Elution Peak Width (Peptide)	MS2Counts
Hbung	16	4.08	4.08	44.44	37.04	37.04	tr|R4FIP4|R4FIP4_9SAUR	3FTx-Hop-25 OS=Hoplocephalus bungaroides PE=2 SV=1			2	99	GCGCPHVKPGIQIECCK	Carbamidomethyl@N-term; Carbamidomethyl(C)@2; Carbamidomethyl(C)@4; Carbamidomethyl(C)@15; Carbamidomethyl(C)@16			-0.0349171	3457.52	692.511	3457.56	692.518	5	13	1.1.1.769.19	9.6246	4434.68	4287.22	9.61	0.06	2997.81
Hbung	7	12	12	77.42	69.89	68.82	tr|R4FIQ0|R4FIQ0_9SAUR	3FTx-Hop-7 OS=Hoplocephalus bungaroides PE=2 SV=1			2	99	RVEMGCAATCPTVKPGVDIICCSTDNCNPFPTHNS	Carbamidomethyl(C)@6; Carbamidomethyl(C)@10; Carbamidomethyl(C)@21; Carbamidomethyl(C)@22; Carbamidomethyl(C)@27		cleaved S-R@C-term; missed R-V@1	0.00474707	2187.96	547.998	2187.96	547.996	4	12	1.1.1.488.2	4.79548	440.22	424.96	4.8	0.07	880.881
Hbung	5	14.08	14.08	60.87	60.87	59.78	tr|R4FK28|R4FK28_9SAUR	3FTx-Hop-9 OS=Hoplocephalus bungaroides PE=2 SV=1			2	99	GYNAPQTCPPGENLCFTK	Carbamidomethyl(C)@8; Carbamidomethyl(C)@15		cleaved M-G@N-term	-0.0248324	1283.5	642.759	1283.53	642.771	2	18	1.1.1.685.11	7.08953	123440	14212.6	6.96	0.06	10204.3
Hbung	19	4	4	36.55	23.11	18.91	sp|Q3SB03|CRVP_HOPST	Cysteine-rich venom protein pseudechetoxin-like OS=Hoplocephalus stephensii PE=2 SV=1			2	99	SGPPCADCPSACVNGLCTNPCKHEDDFSNCK	Carbamidomethyl(C)@5; Carbamidomethyl(C)@8; Carbamidomethyl(C)@12; Deamidated(N)@14; Carbamidomethyl(C)@17; Carbamidomethyl(C)@21; Carbamidomethyl(C)@30		missed K-H@22	-0.0110977	1690.7	846.358	1690.71	846.363	2	13	1.1.1.1297.21	25.5559	951.46	597.33	25.62	0.18	734.504
Hbung	20	4	4	56.63	55.42	36.14	tr|R4FIP0|R4FIP0_9SAUR	KP-Hop-11 OS=Hoplocephalus bungaroides PE=2 SV=1			2	99	FIYGGCEGNSNNFK	Carbamidomethyl(C)@6			0.0262596	2028.89	508.231	2028.87	508.224	4	16	1.1.1.670.3	6.6407	1596.72	1374.26	6.68	0.09	5556.55
Hbung	12	6.34	6.34	57.83	57.83	57.83	tr|R4G303|R4G303_9SAUR	KP-Hop-3 OS=Hoplocephalus bungaroides PE=2 SV=1			2	99	GIFHAFYYNPDQR				-0.0795695	2944.11	982.378	2944.19	982.404	3	21	1.1.1.703.20	7.63542	5058.9	4886.65	7.65	0.06	4486.76
Hbung	21	3.63	3.8	15.47	9.865	9.865	sp|Q4JHE3|OXLA_OXYSC	L-amino-acid oxidase OS=Oxyuranus scutellatus scutellatus PE=2 SV=1			2	99	IYFEPPLPPK				-0.0177297	3162.42	791.611	3162.43	791.615	4	17	1.1.1.1423.4	29.3968	1491.74	790.46	29.47	0.12	1213.93
Hbung	23	3.33	7.69	75.66	55.26	55.26	tr|R4FJZ9|R4FJZ9_9SAUR	PLA2-Hop-15 OS=Hoplocephalus bungaroides PE=2 SV=1			2	99	TAAICFAGAPYNQEK	Carbamidomethyl(C)@5			0.070219	1949.06	975.536	1948.99	975.501	2	15	1.1.1.1202.21	22.7186	340.14	298.05	22.76	0.24	798.199
Hbung	14	6.14	10.17	52.41	44.14	39.31	tr|R4G2Z3|R4G2Z3_9SAUR; tr|A6MJG8|A6MJG8_HOPST; tr|A6MJG7|A6MJG7_HOPST	PLA2-Hop-18 OS=Hoplocephalus bungaroides PE=2 SV=1; PLA2 Hs-6 OS=Hoplocephalus stephensii PE=2 SV=1; PLA2 Hs-5 OS=Hoplocephalus stephensii PE=2 SV=1			2	99	APFNQENWDIDT			cleaved T-E@C-term	0.101532	2544.25	849.09	2544.15	849.057	3	16	1.1.1.1133.13	20.6379	451.9	431.53	20.65	0.21	1146.25
Hbung	4	16	16	66.44	61.64	61.64	tr|R4G2Z5|R4G2Z5_9SAUR; tr|R4G2I3|R4G2I3_9SAUR; tr|A6MJG6|A6MJG6_HOPST	PLA2-Hop-6 OS=Hoplocephalus bungaroides PE=2 SV=1; PLA2-Hop-7 OS=Hoplocephalus bungaroides PE=2 SV=1; PLA2 Hs-4 OS=Hoplocephalus stephensii PE=2 SV=1			2	99	APYNQENWNIDTK				0.0173109	1199.68	600.846	1199.66	600.837	2	11	1.1.1.938.7	14.7643	546.72	407.95	15.09	0.94	296.438
Hbung	9	9.8	13.95	32.41	23.9	17.02	tr|B5KFV4|B5KFV4_HOPST	Stephensease-1 OS=Hoplocephalus stephensii PE=2 SV=1			2	99	AHIGSLCSPK	Carbamidomethyl(C)@7			0.0341531	1415.74	708.879	1415.71	708.862	2	11	1.1.1.1033.12	17.633	1838.42	128.19	17.12	0.29	489.78
Hbung	10	8.08	8.59	18.76	11.09	9.625	tr|R4FIC4|R4FIC4_DENDV	SVMP-Den-9 OS=Denisonia devisi PE=2 SV=1			2	99	KRNDNAQLLTGIDFNGR			missed K-R@1; missed R-N@2	0.00769869	1435.65	479.557	1435.64	479.554	3	10	1.1.1.671.6	6.6616	612.15	600.56	6.65	0.06	2110.13
Hbung	6	13.37	13.41	83.81	63.97	53.85	tr|R4G7J1|R4G7J1_9SAUR	SVMP-Hop-13 (Fragment) OS=Hoplocephalus bungaroides PE=2 SV=1			2	99	AAKDDCDLPESCTGQSAECPTDSFQR	Carbamyl@N-term; Carbamidomethyl(C)@6; Carbamidomethyl(C)@12; Carbamidomethyl(C)@19		missed K-D@3	-0.0246644	3236.66	1079.89	3236.68	1079.9	3	15	1.1.1.1405.7	28.8463	121.36	121.14	28.85	0.21	481.672
Hbung	13	6.21	11.5	54.88	35.62	30.34	tr|R4FIM1|R4FIM1_9SAUR	SVMP-Hop-14 (Fragment) OS=Hoplocephalus bungaroides PE=2 SV=1			2	99	CPLMTNQCIALGGPGVNVSPDR	Carbamidomethyl(C)@1; Ammonia-loss(N)@6; Carbamidomethyl(C)@8			-0.00451962	1054.43	528.221	1054.43	528.224	2	8	1.1.1.682.8	6.99712	7213.91	1388.67	6.9	0.06	1828.43
Hbung	18	4	8.67	57.34	51.54	46.08	tr|R4FIL7|R4FIL7_9SAUR	SVMP-Hop-36 (Fragment) OS=Hoplocephalus bungaroides PE=2 SV=1			2	99	CLCYESQDDPDTGMVEPGTK	Carbamidomethyl(C)@1; Carbamidomethyl(C)@3			-0.00491612	1821.7	608.242	1821.71	608.243	3	17	1.1.1.671.18	6.67163	2251.42	2119.68	6.68	0.19	5203.92
Hbung	2	29.33	29.33	56.81	51.57	42.14	tr|R4G2I0|R4G2I0_9SAUR	SVMP-Hop-46 (Fragment) OS=Hoplocephalus bungaroides PE=2 SV=1			2	99	AAKDDCDLPESCTGQSAK	Carbamidomethyl(C)@6; Carbamidomethyl(C)@12		missed K-D@3	-0.0260871	1896.92	633.313	1896.94	633.322	3	22	1.1.1.717.15	8.04278	19097.2	13332.8	8.08	0.06	7719.39
Hbung	8	10.32	14.84	59.21	46.57	40.79	tr|R4FJY3|R4FJY3_9SAUR	SVMP-Hop-63 (Fragment) OS=Hoplocephalus bungaroides PE=2 SV=1			2	99	CPIMTNQCIALGGPGVNVSPDGCFK	Carbamidomethyl(C)@1; Carbamidomethyl(C)@8; Carbamidomethyl(C)@23			-0.0195154	1951.81	651.609	1951.83	651.616	3	19	1.1.1.672.15	6.70202	6131.66	5818.43	6.71	0.1	10805.4
Hbung	1	33.68	33.68	49.45	45.93	45.93	sp|P83370|FAXD_HOPST	Venom prothrombin activator hopsarin-D OS=Hoplocephalus stephensii PE=1 SV=2			2	99	DGIGSYTCTCLPNYEGK	Carbamidomethyl(C)@8; Carbamidomethyl(C)@10			0.00189124	1698.84	850.428	1698.84	850.427	2	18	1.1.1.1222.9	23.3069	702.98	694.43	23.33	0.17	1082.15
Hst	N	Unused	Total	%Cov	%Cov(50)	%Cov(95)	Accessions	Names	Used	Annotation	Contrib	Conf	Sequence	Modifications	ProteinModifications	Cleavages	dMass	Obs MW	Obs m/z	Theor MW	Theor m/z	Theor z	Sc	Spectrum	Acq Time	Intensity (Peptide)	PrecursorIntensityAcquisition	Apex Time (Peptide)	Elution Peak Width (Peptide)	MS2Counts
Hst	6	8	8	52.17	52.17	52.17	tr|R4FK28|R4FK28_9SAUR	3FTx-Hop-9 OS=Hoplocephalus bungaroides PE=2 SV=1			2	99	GYNAPQTCPPGENLCFTK	Carbamidomethyl(C)@8; Carbamidomethyl(C)@15		cleaved M-G@N-term	-0.0320579	1996.88	666.633	1996.91	666.644	3	18	1.1.1.813.14	9.82582	7790.97	7383.85	9.84	0.12	5780.43
Hst	20	2.16	10.05	59.2	43.2	43.2	sp|Q9PSN5|PA2AE_NOTSC	Acidic phospholipase A2 HTe OS=Notechis scutatus scutatus PE=1 SV=1			2	99	APYNDANWNIDTKTR	Carbamidomethyl(K)@13; Arg->GluSA(R)@15		missed K-T@13	-0.0352967	2055.88	686.299	2055.91	686.311	3	16	1.1.1.720.13	7.05845	6955.17	5228.23	7.04	0.06	4426.57
Hst	5	9.75	9.78	28.48	27.22	27.22	sp|D2YVK1|LECG_HOPST	C-type lectin galactose-binding isoform OS=Hoplocephalus stephensii PE=2 SV=1			2	99	DTEKNYIWEWTDR			missed K-N@4	0.0129732	3964.72	992.188	3964.71	992.185	4	16	1.1.1.972.20	14.5904	7562.27	3133.25	14.66	0.15	3099.33
Hst	15	4	4	28.57	18.91	18.91	sp|Q3SB03|CRVP_HOPST	Cysteine-rich venom protein pseudechetoxin-like OS=Hoplocephalus stephensii PE=2 SV=1			2	99	SGPPCADCPSACVNGLCTNPCKHEDDFSNCK	Carbamidomethyl(C)@5; Carbamidomethyl(C)@8; Carbamidomethyl(C)@12; Carbamidomethyl(C)@17; Deamidated(N)@19; Carbamidomethyl(C)@21; Carbamidomethyl(C)@30		missed K-H@22	0.00182199	2052.91	685.309	2052.9	685.308	3	21	1.1.1.843.10	10.7211	16133.8	15090.4	10.71	0.12	16128.4
Hst	17	4	4	36.14	36.14	36.14	tr|R4FIP0|R4FIP0_9SAUR	KP-Hop-11 OS=Hoplocephalus bungaroides PE=2 SV=1			2	99	FIYGGCEGNSNNFK	Carbamidomethyl(C)@6			-0.022559	3554.35	889.595	3554.37	889.6	4	23	1.1.1.762.20	8.31082	8774.08	7963.49	8.32	0.09	7630.93
Hst	18	2.79	2.83	13.25	12.85	12.85	tr|R4G7I8|R4G7I8_9SAUR; tr|R4FK05|R4FK05_9SAUR; tr|R4FIN0|R4FIN0_9SAUR; tr|R4FIK9|R4FIK9_9SAUR	NGF-Hop-6 OS=Hoplocephalus bungaroides PE=2 SV=1; NGF-Hop-4 OS=Hoplocephalus bungaroides PE=2 SV=1; NGF-Hop-3 OS=Hoplocephalus bungaroides PE=2 SV=1; NGF-Hop-7 OS=Hoplocephalus bungaroides PE=2 SV=1			2	99	IDTACVCVIIR	Carbamidomethyl(C)@5; Carbamidomethyl(C)@7			-0.0156866	1605.67	803.843	1605.69	803.851	2	21	1.1.1.758.17	8.1888	54747	43673	8.23	0.12	31047.8
Hst	2	24.5	24.5	79.61	79.61	75.66	tr|A6MJG4|A6MJG4_HOPST	PLA2 Hs-2 OS=Hoplocephalus stephensii PE=2 SV=1			2	99	ADNDECKAFICNCDR	Carbamidomethyl(C)@6; Carbamidomethyl(C)@11; Carbamidomethyl(C)@13		missed K-A@7	0.0190144	1626.78	543.266	1626.76	543.26	3	14	1.1.1.927.6	13.2258	16456.1	4233.88	13.07	0.15	2831.64
Hst	19	2.37	8.48	51.03	28.97	24.14	tr|R4G2Z3|R4G2Z3_9SAUR; tr|A6MJG8|A6MJG8_HOPST; tr|A6MJG7|A6MJG7_HOPST	PLA2-Hop-18 OS=Hoplocephalus bungaroides PE=2 SV=1; PLA2 Hs-6 OS=Hoplocephalus stephensii PE=2 SV=1; PLA2 Hs-5 OS=Hoplocephalus stephensii PE=2 SV=1			2	99	APFNQENWDIDT			cleaved T-E@C-term	-0.0105954	1199.65	600.832	1199.66	600.837	2	12	1.1.1.985.7	14.9691	1153.62	1109.88	15.08	0.39	889.313
Hst	9	5.5	9.6	52.74	44.52	44.52	tr|R4G2Z5|R4G2Z5_9SAUR	PLA2-Hop-6 OS=Hoplocephalus bungaroides PE=2 SV=1			2	99	APYNQENWNIDTK				-0.0405141	1639.73	547.583	1639.77	547.596	3	17	1.1.1.836.3	10.5036	9577.57	8399.66	10.47	0.15	6281.34
Hst	16	4	4	28.4	28.4	28.4	sp|A8HDJ9|3S11_HOPST	Short neurotoxin 1 OS=Hoplocephalus stephensii PE=3 SV=1			2	99	GCGCPSVKPGIQLECCK	Carbamidomethyl(C)@2; Carbamidomethyl(C)@4; Carbamidomethyl(C)@15; Carbamidomethyl(C)@16			-0.00843931	1448.61	725.313	1448.62	725.318	2	15	1.1.1.1011.6	15.7444	2688.15	2671.38	15.74	0.15	2694.99
Hst	1	64.77	64.77	48.12	39.61	38.13	tr|B5KFV4|B5KFV4_HOPST	Stephensease-1 OS=Hoplocephalus stephensii PE=2 SV=1			2	99	AAKDDCDLPESCTGQSAECPTDS	Carbamidomethyl(C)@6; Carbamidomethyl(C)@12; Carbamidomethyl(C)@19		cleaved S-F@C-term; missed K-D@3	-0.00807531	1591.72	796.867	1591.73	796.871	2	17	1.1.1.803.17	9.5285	54099.9	1943.63	9.15	0.15	1372.76
Hst	21	2.01	9.39	42.74	30.08	25.33	tr|R4FIM1|R4FIM1_9SAUR	SVMP-Hop-14 (Fragment) OS=Hoplocephalus bungaroides PE=2 SV=1			2	99	CPLMTNQCIALGGPGVNVSPDR	Carbamidomethyl(C)@1; Ammonia-loss(N)@6; Carbamidomethyl(C)@8			-0.0370856	1068.5	535.258	1068.54	535.277	2	16	1.1.1.715.9	6.90337	6669.74	5791.49	6.92	0.06	10160.3
Hst	14	4	23.48	30.92	27.58	25.63	tr|R4G2Z1|R4G2Z1_9SAUR	SVMP-Hop-18 (Fragment) OS=Hoplocephalus bungaroides PE=2 SV=1			2	99	NDNAQLLTGIDFNGR				-0.00386918	1930.99	644.672	1931	644.673	3	19	1.1.1.862.8	11.2939	11461.2	8718.79	11.34	0.15	9532.68
Hst	4	10.85	17.13	31.66	27.25	23.9	tr|R4G2I0|R4G2I0_9SAUR	SVMP-Hop-46 (Fragment) OS=Hoplocephalus bungaroides PE=2 SV=1			2	99	AAKDDCDLPESCTGQSAK	Formyl@N-term; Carbamidomethyl(C)@6; Carbamidomethyl(C)@12		missed K-D@3	-0.024405	2987.17	747.8	2987.2	747.806	4	23	1.1.1.802.15	9.49685	11149	9783.29	9.51	0.09	19422.3
Hst	13	4	25.45	60.43	48.56	48.56	tr|R4FIL3|R4FIL3_9SAUR	SVMP-Hop-62 (Fragment) OS=Hoplocephalus bungaroides PE=2 SV=1			2	99	CPIMTNQCIALGGPGVNVSPDGCFK	Carbamidomethyl(C)@1; Dethiomethyl(M)@4; Deamidated(N)@6; Carbamidomethyl(C)@8; Carbamidomethyl(C)@23			-0.0170258	2338.07	780.364	2338.09	780.37	3	14	1.1.1.1199.7	21.4186	984.38	909.9	21.44	0.12	1138.32
Hst	3	19.16	19.16	41.98	34.07	31.87	sp|P83370|FAXD_HOPST	Venom prothrombin activator hopsarin-D OS=Hoplocephalus stephensii PE=1 SV=2			2	99	DGIGSYTCTCLPNYEGK	Carbamidomethyl(C)@8; Carbamidomethyl(C)@10			0.0145116	2300.94	1151.48	2300.92	1151.47	2	16	1.1.1.804.21	9.56177	39.0232	39.0232			1746.97
Hst	12	4.06	11.66	25.77	20.23	16.97	sp|F8RKW1|VM34_DRYCN	Zinc metalloproteinase-disintegrin-like MTP4 OS=Drysdalia coronoides PE=1 SV=1			2	99	GGPGVNVSPDECFTLK	Formyl@N-term; Carbamidomethyl(C)@12		cleaved L-G@N-term	-0.0176824	1951.81	651.61	1951.83	651.616	3	15	1.1.1.717.11	6.966	10064.9	4663.05	6.92	0.1	4560.87
																	-0.00166326	2691.23	898.083	2691.23	898.083	3	12	1.1.1.1076.12	17.7038	4250.16	823.73	17.57	0.09	816.512
Osc	N	Unused	Total	%Cov	%Cov(50)	%Cov(95)	Accessions	Names	Used	Annotation	Contrib	Conf	Sequence	Modifications	ProteinModifications	Cleavages	-0.0194916	1933.8	645.607	1933.82	645.613	3	16	1.1.1.904.5	12.5443	13239.8	4939.29	12.63	0.12	5127.21
Osc	10	9.17	12.31	64.38	54.79	49.32	tr|Q4VRI7|Q4VRI7_OXYSC	Alpha taipoxin-2 OS=Oxyuranus scutellatus scutellatus PE=2 SV=1			2	99	CCQVHDQCYDEAVR	Carbamidomethyl(C)@1; Carbamidomethyl(C)@2; Deamidated(Q)@3; Dehydrated(D)@6; Carbamidomethyl(C)@8
Osc	4	15.67	15.71	79.83	72.27	54.62	sp|P00614|PA2TA_OXYSC	Basic phospholipase A2 taipoxin alpha chain OS=Oxyuranus scutellatus scutellatus PE=1 SV=1			2	99	CAPYWTLYSWK	Carbamidomethyl(C)@1		cleaved G-C@N-term	dMass	Obs MW	Obs m/z	Theor MW	Theor m/z	Theor z	Sc	Spectrum	Acq Time	Intensity (Peptide)	PrecursorIntensityAcquisition	Apex Time (Peptide)	Elution Peak Width (Peptide)	MS2Counts
Osc	7	10.89	13.83	74.48	69.66	64.14	tr|Q45Z53|Q45Z53_OXYSU; sp|P00615|PA2TB_OXYSC	Beta taipoxin variant 1 OS=Oxyuranus scutellatus PE=2 SV=1; Neutral phospholipase A2 homolog taipoxin beta chain 1 OS=Oxyuranus scutellatus scutellatus PE=1 SV=2			2	99	CCQVHDECYAEAEK	Carbamidomethyl(C)@1; Carbamidomethyl(C)@2; Deamidated(Q)@3; Dehydrated(D)@6; Carbamidomethyl(C)@8			-0.00604823	2052.9	685.306	2052.9	685.308	3	15	1.1.1.830.15	10.4718	2160.37	1266.16	10.54	0.15	1548.03
Osc	17	4	4	9.408	4.007	4.007	tr|U3FYP9|U3FYP9_MICFL	Ecto-5'-nucleotidase 1 OS=Micrurus fulvius PE=2 SV=1			2	99	VPAYVPLQMEK	Deamidated(Q)@8			0.0281172	1791.83	598.285	1791.81	598.276	3	20	1.1.1.746.12	7.95257	10405.7	9534.24	7.94	0.12	8224.3
Osc	9	9.33	9.33	56.82	56.82	56.82	sp|B7S4N9|VKT_OXYSC	Kunitz-type serine protease inhibitor taicotoxin OS=Oxyuranus scutellatus scutellatus PE=1 SV=1			2	99	DECNYTCLGVSLPK	Carbamidomethyl(C)@3; Carbamidomethyl(C)@7		cleaved P-D@N-term	0.00829861	1754.8	585.94	1754.79	585.937	3	13	1.1.1.992.7	15.3462	2286.17	1823.69	15.43	0.51	1404.93
Osc	6	11.46	11.46	68.48	67.39	67.39	sp|A7X4Q3|3L2O1_OXYMI	Long neurotoxin 3FTx-Oxy1 OS=Oxyuranus microlepidotus PE=3 SV=1			2	99	DNCNTFPKWP	Carbamidomethyl(C)@3		missed K-W@8	0.0305978	3554.4	889.608	3554.37	889.6	4	13	1.1.1.752.20	8.13982	1123.58	935.09	8.18	0.27	1551.27
Osc	11	9.11	9.14	80	80	80	sp|Q3SAX8|VNPD_OXYSC; sp|Q3SAF8|VNPD_OXYMI; sp|Q3SAF5|VNPA_PSEAU	Natriuretic peptide OsNP-d (Fragment) OS=Oxyuranus scutellatus scutellatus PE=2 SV=1; Natriuretic peptide OmNP-d (Fragment) OS=Oxyuranus microlepidotus PE=2 SV=1; Natriuretic peptide PaNP-a (Fragment) OS=Pseudechis australis PE=2 SV=1			2	99	IGNGCFGFPIDR	Ammonia-loss(N)@3; Carbamidomethyl(C)@5			-0.021651	1605.67	803.841	1605.69	803.851	2	18	1.1.1.748.18	8.01775	4363.79	4268.11	8	0.09	4415.51
Osc	12	8.34	10.49	66.1	66.1	66.1	sp|P0CG57|PA2TC_OXYSC	Neutral phospholipase A2 homolog taipoxin beta chain 2 OS=Oxyuranus scutellatus scutellatus PE=1 SV=1			2	99	CLAQEDYNPAHFNINTGER	Carbamidomethyl(C)@1			-0.00726239	1318.67	660.341	1318.67	660.344	2	15	1.1.1.928.13	13.4188	756.46	496.02	13.49	0.27	613.768
Osc	16	4	7.17	52.41	42.76	42.76	sp|Q45Z46|PA2PB_OXYMI	Neutral phospholipase A2 paradoxin-like beta chain OS=Oxyuranus microlepidotus PE=1 SV=1			2	99	CLAQEDYNPAHFNINTK	Carbamidomethyl(C)@1			-0.0304687	1886.7	944.359	1886.73	944.375	2	13	1.1.1.721.20	7.2127	7722.4	4638.8	7.16	0.06	1812.27
Osc	2	24.24	24.24	71.92	61.64	52.05	tr|Q4VRI3|Q4VRI3_OXYSC; tr|Q4VRI4|Q4VRI4_OXYSC	OS7 OS=Oxyuranus scutellatus scutellatus PE=2 SV=1; OS6 OS=Oxyuranus scutellatus scutellatus PE=2 SV=1			2	99	CCQVHDECYGEAEKR	Carbamidomethyl(C)@1; Carbamidomethyl(C)@2; Carbamidomethyl(C)@8		missed K-R@14	-0.0116518	1448.61	725.312	1448.62	725.318	2	16	1.1.1.1006.9	15.768	9623.49	8473.99	15.73	0.15	6103.36
Osc	19	3.2	5.22	39.31	22.76	22.76	tr|Q45Z24|Q45Z24_PSEAU; sp|P04056|PA2BB_PSEAU	Pa-11 OS=Pseudechis australis PE=2 SV=1; Basic phospholipase A2 PA-11 OS=Pseudechis australis PE=1 SV=1			2	99	NLIQFGNMIQCANK	Carbamidomethyl(C)@11		cleaved L-N@N-term	0.00633324	1591.73	796.874	1591.73	796.871	2	18	1.1.1.773.17	8.77335	7191.79	7084.47	8.76	0.12	5078.48
Osc	3	16.48	16.48	90.26	63.64	62.99	sp|Q4VRI5|PA21_OXYSC	Phospholipase A2 OS1 OS=Oxyuranus scutellatus scutellatus PE=1 SV=1			2	99	CNEGKVTCTDDNDECKAFICNCDR	Carbamidomethyl(C)@1; Carbamidomethyl(C)@8; Carbamidomethyl(C)@15; Carbamidomethyl(C)@20; Carbamidomethyl(C)@22		missed K-V@5; missed K-A@16	0.0276182	1948.89	650.637	1948.86	650.628	3	18	1.1.1.734.10	7.59585	35273.3	19464.3	7.53	0.09	11397.6
Osc	22	2.21	20.62	69.86	61.64	37.67	sp|Q45Z47|PA22_OXYSC	Phospholipase A2 OS2 OS=Oxyuranus scutellatus scutellatus PE=1 SV=2			2	99	NLAQFGFMIR			cleaved L-N@N-term	-0.00752276	2512.96	838.659	2512.96	838.662	3	25	1.1.1.720.19	7.18177	10489.2	10018.9	7.19	0.06	20503.1
Osc	21	2.34	4.36	38.16	26.97	17.76	tr|A6MJG5|A6MJG5_HOPST	PLA2 Hs-3 OS=Hoplocephalus stephensii PE=2 SV=1			2	99	ADNDECKAFICNCDR	Carbamidomethyl(C)@6; Carbamidomethyl(C)@11; Carbamidomethyl(C)@13		missed K-A@7	-0.0359128	2338.05	780.357	2338.09	780.37	3	14	1.1.1.1192.6	21.4264	350.91	342.49	21.41	0.15	432.951
Osc	24	2.01	15.02	79.22	64.29	63.64	tr|Q45Z50|Q45Z50_OXYSU	PLA-4 OS=Oxyuranus scutellatus PE=2 SV=1			2	99	NRQPALDFMNYGCYCGTVGR	Deamidated(N)@10; Carbamidomethyl(C)@13; Carbamidomethyl(C)@15		missed R-Q@2	-0.0217021	1646.78	549.934	1646.8	549.941	3	8	1.1.1.1011.6	15.9162	501.9	286.65	16	0.18	282.783
Osc	20	2.58	11.98	63.01	56.16	51.37	tr|Q45Z48|Q45Z48_OXYSU	PLA-6 OS=Oxyuranus scutellatus PE=2 SV=1			2	99	TRPVWHYMDYGCYCGK	Carbamidomethyl(C)@12; Carbamidomethyl(C)@14			-0.00409528	1979.82	660.946	1979.82	660.947	3	13	1.1.1.716.14	7.05713	1659.04	1502.73	7.07	0.06	2776.1
Osc	18	4	4	39.76	25.3	25.3	tr|B5G6F6|B5G6F6_OXYMI; sp|A7X4S0|3S14_OXYMI	SNTX-1 OS=Oxyuranus microlepidotus PE=2 SV=1; Short neurotoxin 3FTx-Oxy4 OS=Oxyuranus microlepidotus PE=3 SV=1			2	99	TTTTCSGGVSSCYK	Carbamidomethyl(C)@5; Carbamidomethyl(C)@12			-0.0220316	2644.19	882.403	2644.21	882.41	3	18	1.1.1.1163.3	20.535	1169.76	784.21	20.58	0.12	906.424
Osc	14	4.46	4.46	78.57	78.57	50	sp|P0CJ35|3L2L_OXYSC	Taicatoxin, alpha-neurotoxin-like component (Fragment) OS=Oxyuranus scutellatus scutellatus PE=1 SV=1			2	99	CPPGQEVCFTK	Carbamidomethyl(C)@1; Deamidated(Q)@5; Dehydrated(E)@6; Carbamidomethyl(C)@8			-0.00823267	1933.81	645.611	1933.82	645.613	3	11	1.1.1.900.8	12.571	1935.64	1881.3	12.56	0.12	1709.19
Osc	13	5	5	25.48	13.92	11.99	sp|Q58L96|FAXC_OXYSU	Venom prothrombin activator oscutarin-C catalytic subunit OS=Oxyuranus scutellatus PE=1 SV=1			2	99	DTHFITGIVSWGEGCAQTGK	Carbamidomethyl(C)@15			0.00868939	1703.79	852.903	1703.78	852.898	2	18	1.1.1.1011.20	15.9279	4414.15	3025.11	16.03	0.21	3410.2
Osc	1	25.16	25.16	21.73	17.82	13.98	sp|Q58L91|FA5V_OXYSU	Venom prothrombin activator oscutarin-C non-catalytic subunit OS=Oxyuranus scutellatus PE=1 SV=1			2	99	AEVDDVIEVQFR
																	dMass	Obs MW	Obs m/z	Theor MW	Theor m/z	Theor z	Sc	Spectrum	Acq Time	Intensity (Peptide)	PrecursorIntensityAcquisition	Apex Time (Peptide)	Elution Peak Width (Peptide)	MS2Counts
Sbe	N	Unused	Total	%Cov	%Cov(50)	%Cov(95)	Accessions	Names	Used	Annotation	Contrib	Conf	Sequence	Modifications	ProteinModifications	Cleavages	-0.0100092	1821.68	911.846	1821.69	911.851	2	18	1.1.1.694.21	7.26203	21173.1	15195.2	7.3	0.06	9391.59
Sbe	13	2.42	2.42	27.17	26.09	11.96	tr|R4G2F2|R4G2F2_9SAUR	3FTx-Cac-16 OS=Cacophis squamulosus PE=2 SV=1			2	99	ITSCVGVCPK	Carbamidomethyl(C)@4; Carbamidomethyl(C)@8			-0.0267849	1473.65	737.831	1473.68	737.845	2	16	1.1.1.1078.8	18.6604	21566.8	3782.82	18.45	0.18	2598.26
Sbe	7	4.02	4.02	40.91	27.27	16.23	sp|Q9W7J4|PA2A1_PSETE	Acidic phospholipase A2 1 OS=Pseudonaja textilis PE=1 SV=1			2	99	CNEGEITCTDDNDECAAFICNCDR	Carbamidomethyl(C)@1; Carbamidomethyl(C)@8; Carbamidomethyl(C)@15; Carbamidomethyl(C)@20; Carbamidomethyl(C)@22			0.0389452	1780.69	891.351	1780.65	891.332	2	17	1.1.1.689.18	7.11112	1902.97	1869.72	7.12	0.09	2812.58
Sbe	12	2.51	2.52	9.593	5.854	4.228	tr|B5KFV3|B5KFV3_PSEAU	Australease-1 OS=Pseudechis australis PE=2 SV=1			2	99	AAKDDCDLPESCTGQSAECPTDSFQR	Delta:H(2)C(2)(K)@3; Carbamidomethyl(C)@6; Carbamidomethyl(C)@12; Carbamidomethyl(C)@19		missed K-D@3	-0.0107468	1274.65	638.331	1274.66	638.336	2	11	1.1.1.881.8	12.8255	1340.71	1299.63	12.82	0.15	1035.47
Sbe	1	12.12	12.12	37.2	28.4	25.2	tr|R4G2Q3|R4G2Q3_9SAUR	CRiSP-Bra-2 OS=Brachyurophis roperi PE=2 SV=1			2	99	CGENIFMSSQPF	Carbamidomethyl(C)@1		cleaved F-A@C-term	0.0469211	1654.78	828.397	1654.73	828.374	2	13	1.1.1.941.11	14.6153	587.38	267.93	14.69	0.15	594.855
Sbe	11	2.87	4.94	25.95	21.52	17.09	tr|I6LJ76|I6LJ76_AUSSU	C-type lectin galactose binding isoform OS=Austrelaps superbus PE=2 SV=1			2	99	YIWEWTDR				-0.00204974	1277.55	639.781	1277.55	639.782	2	15	1.1.1.921.6	14.0177	21264.7	5777.51	14.16	0.21	4136.23
Sbe	5	4.18	4.18	25.29	18.39	18.39	sp|Q7T2I3|3L2L_LATLA	Long neurotoxin LlLong (Fragment) OS=Laticauda laticaudata PE=3 SV=1			2	99	SETCPPGQELCYTK	Carbamidomethyl(C)@4; Carbamidomethyl(C)@11			-0.0126821	1334.6	668.305	1334.61	668.311	2	15	1.1.1.975.10	15.6315	5528.07	5477.41	15.62	0.15	3937.97
Sbe	9	3.62	3.62	25	25	25	tr|A0A024AXD8|A0A024AXD8_MICIK	Long neurotoxin OS=Micropechis ikaheka PE=2 SV=1			2	99	TWCDAFCGSRGKVVELGCAATCPIPK	Carbamidomethyl(C)@3; Carbamidomethyl(C)@7; Carbamidomethyl(C)@18; Carbamidomethyl(C)@22		missed R-G@10; missed K-V@12	0.0182642	2248.01	750.346	2248	750.34	3	18	1.1.1.840.16	11.6107	15272.4	14442.8	11.59	0.15	10577.6
Sbe	3	8.02	8.02	35.42	26.39	16.67	tr|R4G2H2|R4G2H2_9SAUR	PLA2-Hem-7 OS=Hemiaspis signata PE=2 SV=1			2	99	ANYGCYCGWGGSGTPVDELDR	Carbamidomethyl(C)@5; Carbamidomethyl(C)@7		cleaved Y-A@N-term	0.0212013	2033.95	678.99	2033.93	678.983	3	14	1.1.1.816.12	10.8864	16938.8	4151.68	11	0.18	2806.02
Sbe	10	3.28	3.28	5.345	4.079	4.079	tr|A0A0B8RPR5|A0A0B8RPR5_BOIIR	Transferrin OS=Boiga irregularis PE=3 SV=1			2	99	ESCAPGAPLESTLCK	Carbamidomethyl(C)@3; Carbamidomethyl(C)@14			-0.019071	1939.74	485.943	1939.76	485.948	4	18	1.1.1.681.5	6.8586	2217.81	1913.73	6.88	0.06	7374.81
Sbe	2	8.1	8.1	14.56	10.76	10.76	tr|D2YVK0|D2YVK0_TROCA; tr|D2YVJ9|D2YVJ9_TROCA; sp|D2YVK5|LECM_NOTSC	Venom C-type lectin mannose binding isoform 1 variant 3 OS=Tropidechis carinatus PE=2 SV=1; Venom C-type lectin mannose binding isoform 1 variant 2 OS=Tropidechis carinatus PE=2 SV=1; C-type lectin mannose-binding isoform OS=Notechis scutatus scutatus PE=2 SV=1			2	99	NDLKNWNDAEMFCR	Carbamidomethyl(C)@13		cleaved F-N@N-term; missed K-N@4	0.0258053	1649.83	825.921	1649.8	825.908	2	11	1.1.1.1020.13	16.954	457.2	264.32	16.91	0.11	598.996
Sbe	6	4.1	4.1	16.87	12.76	9.877	tr|V9I168|V9I168_VIPUR; tr|B1Q3K2|B1Q3K2_PROFL; tr|A0A077L854|A0A077L854_PROFL; sp|Q3I5F4|NGFV_OXYSC; sp|Q3HXZ1|NGFV1_OXYMI; sp|Q3HXZ0|NGFV2_OXYMI	Venom nerve growth factor OS=Vipera ursinii PE=2 SV=1; Nerve growth factor OS=Protobothrops flavoviridis PE=2 SV=1; Nerve growth factor (Fragment) OS=Protobothrops flavoviridis PE=2 SV=1; Venom nerve growth factor OS=Oxyuranus scutellatus scutellatus PE=1 SV=1; Venom nerve growth factor 1 OS=Oxyuranus microlepidotus PE=2 SV=1; Venom nerve growth factor 2 OS=Oxyuranus microlepidotus PE=2 SV=1			2	99	ALTMEGNQASWR				-0.0706578	2980.08	746.028	2980.15	746.045	4	20	1.1.1.689.12	7.1061	5428.9	4950.5	7.12	0.09	9040.39
																	0.0275281	1195.64	598.83	1195.62	598.816	2	12	1.1.1.1108.7	19.536	226011	1846.54	18.68	0.2	1322.87
van	N	Unused	Total	%Cov	%Cov(50)	%Cov(95)	Accessions	Names	Used	Annotation	Contrib	Conf	Sequence	Modifications	ProteinModifications	Cleavages	0.0302275	1886.76	629.929	1886.73	629.919	3	15	1.1.1.552.2	5.53238	329.03	315.36	5.55	0.1	316.737
van	6	7.03	7.04	61.96	60.87	60.87	tr|R4G352|R4G352_9SAUR	3FTx-Ver-10 OS=Vermicella annulata PE=2 SV=1			2	99	IVLGCAATCPIVKPGVDISCCSTDK	Carbamidomethyl(C)@5; Carbamidomethyl(C)@9; Carbamidomethyl(C)@20; Carbamidomethyl(C)@21			0.0375237	2379.06	595.771	2379.02	595.762	4	12	1.1.1.956.5	15.0564	1174.32	766.25	14.99	0.15	892.065
van	4	9.17	9.3	67.9	67.9	67.9	tr|R4G2M2|R4G2M2_9SAUR	3FTx-Ver-100 OS=Vermicella annulata PE=2 SV=1			2	99	CIGYNICAFR	Carbamidomethyl(C)@1; Carbamidomethyl(Y)@4; Carbamidomethyl(C)@7			-0.0216414	2091.85	523.971	2091.88	523.976	4	13	1.1.1.765.6	9.37217	4466.18	4236.23	9.36	0.15	3201.75
van	7	6.58	6.58	40.74	40.74	40.74	tr|R4G354|R4G354_9SAUR	3FTx-Ver-124 OS=Vermicella annulata PE=2 SV=1			2	99	ACIFRNEVLYIR	Carbamidomethyl(C)@2		missed R-N@5	-0.0180342	1507.61	754.812	1507.63	754.821	2	19	1.1.1.681.18	6.87028	4282.25	3167.54	6.91	0.06	5014.82
van	1	14.82	14.82	63.41	60.98	60.98	tr|R4G2M0|R4G2M0_9SAUR	3FTx-Ver-128 OS=Vermicella annulata PE=2 SV=1			2	99	GCSASCPDKTSVLCCSTDMCNTTSG	Carbamyl@N-term; Carbamidomethyl(C)@2; Carbamidomethyl(C)@6; Carbamidomethyl(C)@14; Carbamidomethyl(C)@15; Carbamidomethyl(C)@20		missed K-T@9	-0.00499312	1304.55	653.281	1304.55	653.284	2	16	1.1.1.796.13	10.2879	16172.9	12954.1	10.34	0.21	9606.49
van	16	4	4	58.02	30.86	28.4	tr|R4G7L9|R4G7L9_9SAUR	3FTx-Ver-130 OS=Vermicella annulata PE=2 SV=1			2	99	CHITGSPNDYVVCK	Carbamidomethyl(C)@1; Carbamidomethyl(C)@13			0.0807593	2163.09	722.036	2163.01	722.009	3	18	1.1.1.1078.6	18.6578	768.43	582.87	18.59	0.14	997.09
van	8	6	6	48.19	48.19	48.19	tr|R4G7L8|R4G7L8_9SAUR	3FTx-Ver-24 OS=Vermicella annulata PE=2 SV=1			2	99	GCGCPDVKPGVGR	Carbamidomethyl(C)@2; Carbamidomethyl(C)@4			0.0454691	1418.75	473.924	1418.7	473.909	3	9	1.1.1.978.2	15.7155	746.97	536.12	15.65	0.18	293.291
van	5	8.11	8.12	70.45	59.09	42.05	tr|R4FIZ6|R4FIZ6_9SAUR	3FTx-Ver-3 OS=Vermicella annulata PE=2 SV=1			2	99	GKVIELGCAATCPPAEPR	Carbamidomethyl(C)@8; Carbamidomethyl(C)@12		missed K-V@2
van	3	10.05	10.05	59.26	59.26	59.26	tr|R4FIZ8|R4FIZ8_9SAUR	3FTx-Ver-49 OS=Vermicella annulata PE=2 SV=1			2	99	CIGYNICVFR	Carbamidomethyl(C)@1; Carbamidomethyl(C)@7			dMass	Obs MW	Obs m/z	Theor MW	Theor m/z	Theor z	Sc	Spectrum	Acq Time	Intensity (Peptide)	PrecursorIntensityAcquisition	Apex Time (Peptide)	Elution Peak Width (Peptide)	MS2Counts
van	23	2.58	2.59	46.88	37.5	37.5	tr|R4G2L7|R4G2L7_9SAUR	3FTx-Ver-7 OS=Vermicella annulata PE=2 SV=1			2	99	VICYVGYNAHLTCPPGQNK	Carbamidomethyl(C)@3; Carbamidomethyl(C)@13		cleaved S-V@N-term	-0.0393577	1119.5	560.758	1119.54	560.778	2	14	1.1.1.751.9	8.01188	2228.04	1940.38	8.06	0.52	1678.92
van	12	4.01	6.05	30.43	26.63	26.63	tr|R4FIJ7|R4FIJ7_9SAUR	CRiSP-Hem-1 (Fragment) OS=Hemiaspis signata PE=2 SV=1			2	99	GSIATPYKSGPPCGDCPSACVNGLCTNPCK	Carbamidomethyl(C)@13; Carbamidomethyl(C)@16; Carbamidomethyl(C)@20; Deamidated(N)@22; Carbamidomethyl(C)@25; Carbamidomethyl(C)@29		cleaved I-G@N-term; missed K-S@8	0.0558513	2938.11	980.378	2938.06	980.36	3	14	1.1.1.837.13	10.5392	19242.6	502.16	9.75	0.12	1476.13
van	2	12.02	12.02	47.48	32.77	31.93	tr|R4G7L7|R4G7L7_9SAUR	CRiSP-Ver-3 OS=Vermicella annulata PE=2 SV=1			2	99	CPASCFCHTEII	Carbamidomethyl(C)@1; Carbamidomethyl(C)@5; Carbamidomethyl(C)@7			0.158656	2970.37	991.129	2970.21	991.076	3	21	1.1.1.879.21	11.7674	9882.19	7507.47	11.81	0.12	7928.81
van	13	4	8	35.29	25.63	25.63	tr|A0A024AYC5|A0A024AYC5_MICIK; tr|A0A024AXG9|A0A024AXG9_MICIK	Cysteine-rich secretory protein OS=Micropechis ikaheka PE=2 SV=1; Cysteine-rich secretory protein OS=Micropechis ikaheka PE=2 SV=1			2	99	DSIATPYKSGPPCGDCPSACVNGLCTNPCK	Carbamidomethyl(C)@13; Carbamidomethyl(C)@16; Carbamidomethyl(C)@20; Deamidated(N)@22; Carbamidomethyl(C)@25; Carbamidomethyl(C)@29		missed K-S@8	-0.018348	1415.57	708.791	1415.58	708.8	2	13	1.1.1.1147.11	19.6896	775.8	748.97	19.7	0.15	552.155
van	11	4.03	4.03	57.83	57.83	37.35	tr|R4G2L5|R4G2L5_9SAUR	KP-Ver-13 OS=Vermicella annulata PE=2 SV=1			2	99	EFIYGGCGGNPNNFK	Carbamidomethyl(C)@7			-0.00702811	1167.53	584.771	1167.53	584.775	2	11	1.1.1.982.8	14.8069	81148.1	4345.95	14.97	0.17	1910.84
van	14	4	4	57.83	57.83	37.35	tr|R4FKF5|R4FKF5_9SAUR	KP-Ver-3 OS=Vermicella annulata PE=2 SV=1			2	99	EFIYGGCGGNANNFK	Carbamidomethyl(C)@7			0.0167422	1668.73	835.372	1668.71	835.363	2	15	1.1.1.756.20	8.1645	95.7966	95.7966			1038.07
van	17	4	4	34.94	31.33	31.33	tr|R4G348|R4G348_9SAUR	KP-Ver-5 OS=Vermicella annulata PE=2 SV=1			2	99	FQAFYYNR				-0.0909521	2939.26	735.823	2939.35	735.846	4	10	1.1.1.808.17	9.67792	452.19	383.8	9.72	0.12	1201.79
van	20	3.4	3.53	16.06	15.54	11.92	tr|A0A0H3W7P2|A0A0H3W7P2_9SAUR	Nerve growth factor beta polypeptide (Fragment) OS=Sceloporus bicanthalis GN=ngfb PE=4 SV=1			2	99	IDTACVCVISR	Carbamidomethyl(C)@5; Carbamidomethyl(C)@7			0.0458826	2332.99	778.672	2332.95	778.656	3	17	1.1.1.807.16	9.647	41144.8	1977.83	9.16	0.15	2919.67
van	21	2.69	4	9.625	7.993	6.525	tr|B5KFV2|B5KFV2_PSEPO	Porphyriacase-1 OS=Pseudechis porphyriacus PE=2 SV=1			2	99	AAKDDCDLPESCTGQSAECPTDSFQR	Carbamyl@N-term; Delta:H(2)C(2)(K)@3; Carbamidomethyl(C)@6; Carbamidomethyl(C)@12; Carbamidomethyl(C)@19		missed K-D@3	0.105748	1618.84	810.427	1618.73	810.374	2	14	1.1.1.801.18	9.46947	748.37	422.15	9.36	0.15	758.521
van	19	4	4	31.07	31.07	31.07	sp|Q9W7J5|3L2P_PSETE	Pseudonajatoxin b homolog OS=Pseudonaja textilis PE=1 SV=1			2	99	KTGIDIICCSTDDCNTFPLRPR	Carbamidomethyl(C)@8; Carbamidomethyl(C)@9; Carbamidomethyl(C)@14		missed K-T@1	-0.0481007	1811.72	604.915	1811.77	604.931	3	17	1.1.1.878.10	11.7281	2467.15	2334.03	11.75	0.12	2027.37
van	15	4	4	6.075	4.361	4.361	tr|V8P7T9|V8P7T9_OPHHA	Sulfhydryl oxidase OS=Ophiophagus hannah GN=QSOX1 PE=4 SV=1			2	99	EVALDMSQFENIAVR	Deamidated(Q)@8			0.181468	1362.82	682.415	1362.64	682.325	2	19	1.1.1.763.13	8.36007	1137.32	858.1	8.32	0.09	4289.62
van	10	5.16	5.18	13.44	10.47	6.917	tr|R4FIY6|R4FIY6_9SAUR	SVMP-Ver-17 (Fragment) OS=Vermicella annulata PE=2 SV=1			2	99	AAKDDCDLPEICTGQSAECPMDSFQR	Carbamidomethyl(C)@6; Carbamidomethyl(C)@12; Carbamidomethyl(C)@19; Pro->Pyrrolidinone(P)@20		missed K-D@3
van	9	6	6	3.425	2.877	2.877	sp|Q7SZN0|FA5V_PSETE	Venom prothrombin activator pseutarin-C non-catalytic subunit OS=Pseudonaja textilis PE=1 SV=1			2	99	DALSGLLGPTLR				dMass	Obs MW	Obs m/z	Theor MW	Theor m/z	Theor z	Sc	Spectrum	Acq Time	Intensity (Peptide)	PrecursorIntensityAcquisition	Apex Time (Peptide)	Elution Peak Width (Peptide)	MS2Counts
van	18	4	4	48.53	45.59	45.59	tr|R4FKF1|R4FKF1_9SAUR	WP-Ver-1 OS=Vermicella annulata PE=2 SV=1			2	99	IGSCPDVDRPIPPLGICR	Carbamidomethyl(C)@4; Carbamidomethyl(C)@17			-0.00618814	2720.29	907.772	2720.3	907.774	3	14	1.1.1.943.19	14.2269	3947.93	3291.26	14.27	0.12	3523.83
																	-0.0235366	1329.57	665.793	1329.6	665.805	2	15	1.1.1.876.12	12.2767	4321.53	3834.59	12.29	0.09	4319.9
																	-0.0114531	1552.81	518.61	1552.82	518.613	3	11	1.1.1.932.3	13.8971	4737.91	3937.17	13.92	0.12	2864.61
																	0.00902667	2798.05	933.69	2798.04	933.687	3	26	1.1.1.815.6	10.4809	32598.9	5882.31	10.32	0.12	13429.8
																	-0.0148551	1648.72	550.58	1648.73	550.585	3	15	1.1.1.703.5	7.14878	5795.13	5173.42	7.17	0.06	10466.3
																	-0.0214337	1357.6	679.808	1357.62	679.819	2	14	1.1.1.699.9	7.03253	32350.2	3197.66	6.93	0.06	3172.63
																	0.0122583	1924.96	642.661	1924.95	642.657	3	23	1.1.1.736.9	8.14277	11198.8	10321.1	8.16	0.12	10778.7
																	-0.00709342	1300.6	651.307	1300.61	651.31	2	13	1.1.1.985.14	15.4583	166896	1661.97	14.74	0.14	1411.28
																	0.0150597	2190.05	731.024	2190.03	731.019	3	15	1.1.1.789.10	9.70722	22228.2	3084.61	9.52	0.18	3328.49
																	0.00822859	3225.37	807.351	3225.37	807.349	4	20	1.1.1.886.3	12.5649	699.76	656.31	12.55	0.17	2245.11
																	-0.0200117	1493.59	747.802	1493.61	747.812	2	15	1.1.1.842.16	11.2628	3782.03	3659.23	11.28	0.12	3654.22
																	-0.0659129	3283.3	1095.44	3283.37	1095.46	3	18	1.1.1.889.4	12.656	100.772	100.772			1267.22
																	0.00392871	1672.73	837.375	1672.73	837.372	2	17	1.1.1.800.18	10.0414	39328.9	1318.68	9.46	0.15	1639.05
																	-0.00204803	1646.71	824.364	1646.71	824.365	2	18	1.1.1.760.12	8.85465	115042	5329.36	9.02	0.14	2869.42
																	-0.014964	1107.5	554.757	1107.51	554.764	2	10	1.1.1.776.8	9.31938	7079.66	6136.39	9.28	0.15	4637.97
																	-0.0103099	1292.61	647.313	1292.62	647.318	2	18	1.1.1.756.6	8.73015	13364	4106.89	8.81	0.15	3809.42
																	0.0214388	3013.24	1005.42	3013.21	1005.41	3	17	1.1.1.922.20	13.6152	2819.36	2581.27	13.63	0.09	3400.39
																	-0.0168188	2638.21	660.561	2638.23	660.565	4	10	1.1.1.953.8	14.5143	2113.51	1686.88	14.56	0.12	1480.38
																	0.00814746	1721.84	861.926	1721.83	861.922	2	12	1.1.1.1151.6	20.3352	154.12	146.81	20.35	0.11	418.263
																	0.0194618	2970.24	991.089	2970.23	991.082	3	20	1.1.1.852.18	11.564	8493	7495	11.54	0.12	8616.09
																	0.054497	1211.74	606.878	1211.69	606.851	2	10	1.1.1.1118.8	19.3913	122.7	121.1	19.38	0.09	224.992
																	0.0189708	2021.04	674.687	2021.02	674.68	3	15	1.1.1.907.9	13.1625	16778	6428.67	13.27	0.18	5029.8
