# Supplementary material for: Rapid Radiations and the Race to Redundancy: An Investigation of the Evolution of Australian Elapid Snake Venoms
Source: Toxins (Basel). 2016 Oct 26;8(11):309. doi: 10.3390/toxins8110309 (PMC5127106; doi:10.3390/toxins8110309)
Supplement: Supplementary file 1 [file toxins-08-00309-s001.zip › Aussie data spreadsheets/Awarro_1D_final.xlsx]

## Sheet: FINAL
	BAND 1
	N	Unused	Total	%Cov	%Cov(50)	%Cov(95)	Accession	Name	Species	Peptides(95%)
3FTx	5	2	2	17.72	17.72	17.72	sp|Q9W7K0|NXS3_PSETE	Short neurotoxin 3 OS=Pseudonaja textilis GN=SNTX3 PE=2 SV=1	PSETE	1
ADAM	14	0.11	0.11	1.961	1.961	0	tr|B5KFV9|B5KFV9_PSETE	Textilease-1 OS=Pseudonaja textilis PE=2 SV=1	PSETE	0
ADAM	14	0	0.11	1.961	1.961	0	tr|B5KFV6|B5KFV6_OXYMI	Microlepidotease-1 OS=Oxyuranus microlepidotus PE=2 SV=1	OXYMI	0
ADAM	14	0	0.11	1.974	1.974	0	tr|B5KFV1|B5KFV1_TROCA	Carinatease-1 OS=Tropidechis carinatus PE=2 SV=1	TROCA	0
KUNITZ	18	0.05	0.07	13.25	0	0	sp|Q90WA1|IVBI1_PSETT	Protease inhibitor textilinin-1 OS=Pseudonaja textilis textilis PE=1 SV=1	PSETT	0
	BAND 2
3FTx	8	2	2	17.72	17.72	17.72	sp|Q9W7K0|NXS3_PSETE	Short neurotoxin 3 OS=Pseudonaja textilis GN=SNTX3 PE=2 SV=1	PSETE	1
	BAND 3
PLA2	2	1.37	1.37	8.318	2.351	1.627	tr|F8J2D3|F8J2D3_DRYCN	Putative phospholipase B 81b OS=Drysdalia coronoides PE=2 SV=1	DRYCN	1
PLA2	2	0	1.37	2.351	2.351	1.627	tr|J3S4V6|J3S4V6_CROAD	Phospholipase B OS=Crotalus adamanteus PE=2 SV=1	CROAD	1
SPRY	3	0.74	0.74	36.84	23.68	5.789	tr|B5KLC1|B5KLC1_PSEAU	Vespryn OS=Pseudechis australis PE=2 SV=1	PSEAU	1
KUNITZ	4	0.18	0.18	13.25	13.25	0	sp|Q90WA1|IVBI1_PSETT	Protease inhibitor textilinin-1 OS=Pseudonaja textilis textilis PE=1 SV=1	PSETT	0
	BAND 4
PLA2	2	4.06	4.06	44.83	20	10.34	tr|Q45Z18|Q45Z18_PSEAU	Pa-20 OS=Pseudechis australis PE=2 SV=1	PSEAU	10
PLA2	2	0	4	32.48	12.82	12.82	sp|P20259|PA2BB_PSEPO	Basic phospholipase A2 pseudexin B chain OS=Pseudechis porphyriacus PE=1 SV=1	PSEPO	10
