# Supplementary material for: Rapid Radiations and the Race to Redundancy: An Investigation of the Evolution of Australian Elapid Snake Venoms
Source: Toxins (Basel). 2016 Oct 26;8(11):309. doi: 10.3390/toxins8110309 (PMC5127106; doi:10.3390/toxins8110309)
Supplement: Supplementary file 1 [file toxins-08-00309-s001.zip › Aussie data spreadsheets/Cacophis_2D_final.xlsx]

## Sheet: FINAL
	1
CRISP	2	2	2	3.361	3.361	3.361	tr|H8PG95|H8PG95_9SAUR	CRISP isoform 2 OS=Suta nigriceps PE=2 SV=1	9SAUR	1
	4
3FTx	4	2	2	18.52	7.407	7.407	tr|H8PG61|H8PG61_9SAUR	Short-chain neurotoxin isoform 4 OS=Suta nigriceps PE=3 SV=1	9SAUR	1
	9
PLA2	1	2	2	7.285	7.285	7.285	tr|Q45Z32|Q45Z32_9SAUR	PLA-2 OS=Notechis scutatus PE=2 SV=1	9SAUR	1
3FTx	4	0.07	0.07	19.35	19.35	19.35	sp|A8HDK4|NXL1_TROCA	Long neurotoxin 1 OS=Tropidechis carinatus PE=2 SV=1	TROCA	1
	14
NGF	1	2	2	27.5	27.5	27.5	tr|Q6T6T1|Q6T6T1_BITGA	Nerve growth factor (Fragment) OS=Bitis gabonica PE=2 SV=1	BITGA	1
	15
PLA_BASIC	1	3.11	3.11	21.19	21.19	21.19	sp|P81237|PA2B2_ACAAN	Basic phospholipase A2 acanthin-2 OS=Acanthophis antarcticus PE=1 SV=1	ACAAN	4
PLA2_ACID	4	1.37	1.37	11.84	11.84	11.84	sp|Q8UW31|PA2A5_LAPHA	Acidic phospholipase A2 57 OS=Lapemis hardwickii PE=2 SV=1	LAPHA	3
	16
	N	Unused	Total	%Cov	%Cov(50)	%Cov(95)	Accession	Name	Species	Peptides(95%)			Biological Processes	Molecular Function	PANTHER ID
PLA2_ACID	1	4	4	11.84	11.84	11.84	sp|Q8UW31|PA2A5_LAPHA	Acidic phospholipase A2 57 OS=Lapemis hardwickii PE=2 SV=1	LAPHA	2
	17
	N	Unused	Total	%Cov	%Cov(50)	%Cov(95)	Accession	Name	Species	Peptides(95%)			Biological Processes	Molecular Function	PANTHER ID
	/	/	/	/	/	/	/	/	/	/
	18
	N	Unused	Total	%Cov	%Cov(50)	%Cov(95)	Accession	Name	Species	Peptides(95%)			Biological Processes	Molecular Function	PANTHER ID
PLA2	3	1.4	1.4	11.72	7.586	7.586	tr|B2BRS8|B2BRS8_AUSLA	Putative phospholipase A2 OS=Austrelaps labialis PE=2 SV=1	AUSLA	1
	19
	N	Unused	Total	%Cov	%Cov(50)	%Cov(95)	Accession	Name	Species	Peptides(95%)			Biological Processes	Molecular Function	PANTHER ID
PLA2_ACID	1	2	2	11.84	7.237	7.237	sp|Q8UW31|PA2A5_LAPHA	Acidic phospholipase A2 57 OS=Lapemis hardwickii PE=2 SV=1	LAPHA	1
	22
	N	Unused	Total	%Cov	%Cov(50)	%Cov(95)	Accession	Name	Species	Peptides(95%)			Biological Processes	Molecular Function	PANTHER ID
3FTx	1	1.73	1.73	14.81	7.407	7.407	tr|F5CPD5|F5CPD5_MICAT	Putative three finger toxin OS=Micrurus altirostris PE=3 SV=1	MICAT	1
	23
	N	Unused	Total	%Cov	%Cov(50)	%Cov(95)	Accession	Name	Species	Peptides(95%)			Biological Processes	Molecular Function	PANTHER ID
kunitz	1	0.57	0.57	13.25	7.229	7.229	sp|B5KL31|IVBI3_PSEPO	Protease inhibitor blackelin-3 OS=Pseudechis porphyriacus PE=2 SV=1	PSEPO	1
	25
	N	Unused	Total	%Cov	%Cov(50)	%Cov(95)	Accession	Name	Species	Peptides(95%)			Biological Processes	Molecular Function	PANTHER ID
	/	/	/	/	/	/	/	/	/	/
	31? 38
	N	Unused	Total	%Cov	%Cov(50)	%Cov(95)	Accession	Name	Species	Peptides(95%)
kunitz	1	0.23	0.23	13.25	0	0	sp|B5KL31|IVBI3_PSEPO	Protease inhibitor blackelin-3 OS=Pseudechis porphyriacus PE=2 SV=1	PSEPO	0
NGF	4	0.11	0.11	10.06	0	0	tr|B8QCK6|B8QCK6_TRIBI	Nerve growth factor beta polypeptide (Fragment) OS=Trimorphodon biscutatus GN=NGFB PE=3 SV=1	TRIBI	0
	31? 40
	N	Unused	Total	%Cov	%Cov(50)	%Cov(95)	Accession	Name	Species	Peptides(95%)
3FTx	2	0.17	0.17	18.52	0	0	tr|H8PG61|H8PG61_9SAUR	Short-chain neurotoxin isoform 4 OS=Suta nigriceps PE=3 SV=1	9SAUR	0
