# Supplementary material for: Rapid Radiations and the Race to Redundancy: An Investigation of the Evolution of Australian Elapid Snake Venoms
Source: Toxins (Basel). 2016 Oct 26;8(11):309. doi: 10.3390/toxins8110309 (PMC5127106; doi:10.3390/toxins8110309)
Supplement: Supplementary file 1 [file toxins-08-00309-s001.zip › Aussie data spreadsheets/Cbos_shot_final.xlsx]

## Sheet: Final
	N	Unused	Total	%Cov	%Cov(50)	%Cov(95)	Accession	Name	Species	Peptides(95%)			Biological Processes	Molecular Function	PANTHER ID
LAAOs	1	8.88	8.88	25.15	23.21	19.92	sp|Q4JHE2|OXLA_NOTSC	L-amino-acid oxidase OS=Notechis scutatus scutatus PE=2 SV=1	NOTSC	9
SPRY	2	7.72	7.72	28.95	28.95	28.95	tr|B5KLC1|B5KLC1_PSEAU	Vespryn OS=Pseudechis australis PE=2 SV=1	PSEAU	5
Snake venom serine protease	3	6	6	22.7	18.79	14.54	sp|A8QL57|VSP1_BUNMU	Snake venom serine protease BmSP (Fragment) OS=Bungarus multicinctus PE=2 SV=1	BUNMU	5
VNGF	5	5.77	5.77	25.62	22.73	17.77	tr|H8PG96|H8PG96_9SAUR	Nerve growth factor isoform 1 OS=Suta nigriceps PE=2 SV=1	9SAUR	4
PLA2	6	4.08	4.08	46.32	46.32	45.59	tr|H8PG83|H8PG83_9SAUR	Phospholipase A2 isoform 2 OS=Suta nigriceps PE=2 SV=1	9SAUR	8
3FTx	7	4.03	4.03	32.69	32.69	23.08	tr|H8PG67|H8PG67_9SAUR	Long-chain neurotoxin isoform 1 OS=Suta nigriceps PE=4 SV=1	9SAUR	2
Hyaluronidase	8	4.02	4.02	10.69	9.577	6.904	sp|A3QVP0|HYAL2_BITAR	Hyaluronidase-2 OS=Bitis arietans PE=2 SV=1	BITAR	3
VEGF	10	3.67	3.67	31.89	31.89	31.89	tr|H8PG92|H8PG92_9SAUR	Vascular endothelial growth factor isoform 1 OS=Suta nigriceps PE=2 SV=1	9SAUR	3
Acid PLA2	12	2.33	2.33	42.02	21.85	16.81	sp|P00601|PA2A3_NAJME	Acidic phospholipase A2 DE-III OS=Naja melanoleuca PE=1 SV=1	NAJME	2
Basic PLA2	12	0.01	1.93	56.78	31.36	10.17	sp|P10116|PA2B2_LATCO	Basic phospholipase A2 2 OS=Laticauda colubrina PE=1 SV=1	LATCO	1
Neutral PLA2	12	0	2.14	28.77	21.92	17.81	sp|Q92084|PA2NA_NAJSP	Neutral phospholipase A2 muscarinic inhibitor OS=Naja sputatrix PE=1 SV=1	NAJSP	2
SVMP	15	1.15	1.15	6.362	3.915	3.915	tr|F8RKW0|F8RKW0_DRYCN	MTP8 OS=Drysdalia coronoides PE=2 SV=1	DRYCN	1
ADAM	15	0	1.15	6.414	3.947	3.947	tr|B5KFV7|B5KFV7_9SAUR	Scutatease-1 OS=Notechis scutatus PE=2 SV=1	9SAUR	1
