# Supplementary material for: Rapid Radiations and the Race to Redundancy: An Investigation of the Evolution of Australian Elapid Snake Venoms
Source: Toxins (Basel). 2016 Oct 26;8(11):309. doi: 10.3390/toxins8110309 (PMC5127106; doi:10.3390/toxins8110309)
Supplement: Supplementary file 1 [file toxins-08-00309-s001.zip › Aussie data spreadsheets/Cnig_shot_final.xlsx]

## Sheet: Final
	N	Unused	Total	%Cov	%Cov(50)	%Cov(95)	Accession	Name	Species	Peptides(95%)			Biological Processes	Molecular Function	PANTHER ID
Factor Xa	1	24.66	24.66	57.14	46.15	35.6	sp|B5G6G5|FAXD_RHING	Venom prothrombin activator nigrarin-D OS=Rhinoplocephalus nigrescens PE=2 SV=1	RHING	44
VEGF	2	16.91	16.91	40.54	40.54	40.54	tr|H8PG92|H8PG92_9SAUR	Vascular endothelial growth factor isoform 1 OS=Suta nigriceps PE=2 SV=1	9SAUR	30
PLA2	3	13.69	13.69	77.4	77.4	72.6	tr|A6MFM8|A6MFM8_RHING	PLA2-3 OS=Rhinoplocephalus nigrescens PE=2 SV=1	RHING	30
Acid PLA2	4	6.9	6.9	30.46	30.46	30.46	sp|Q45Z26|PA2A5_TROCA	Acidic phospholipase A2 5 OS=Tropidechis carinatus PE=2 SV=1	TROCA	7
SVMP	5	6.01	6.01	12.07	8.809	8.32	tr|B5KFV8|B5KFV8_RHING	Nigrescease-1 OS=Rhinoplocephalus nigrescens PE=2 SV=1	RHING	7
Basic PLA2	12	2.43	4.71	17.93	17.93	17.93	sp|Q8UUI4|PA2BA_LATLA	Basic phospholipase A2 PC10 OS=Laticauda laticaudata PE=3 SV=1	LATLA	5
VNGF	13	0	2	4.545	4.545	4.545	tr|F8RKW5|F8RKW5_DRYCN	VNGF OS=Drysdalia coronoides PE=2 SV=1	DRYCN	1
3FTx	18	0.8	0.8	14.81	14.81	14.81	sp|A8HDJ8|NXS2_RHING	Short neurotoxin 2 OS=Rhinoplocephalus nigrescens PE=2 SV=1	RHING	1
