# Supplementary material for: Rapid Radiations and the Race to Redundancy: An Investigation of the Evolution of Australian Elapid Snake Venoms
Source: Toxins (Basel). 2016 Oct 26;8(11):309. doi: 10.3390/toxins8110309 (PMC5127106; doi:10.3390/toxins8110309)
Supplement: Supplementary file 1 [file toxins-08-00309-s001.zip › Aussie data spreadsheets/Csqu_shot_final.xlsx]

## Sheet: final
	N	Unused	Total	%Cov	%Cov(50)	%Cov(95)	Accession	Name	Species	Peptides(95%)
kunitz	1	8.57	8.57	63.86	63.86	56.63	sp|B5L5R1|IVBI5_PSEPO	Blackelin-5 OS=Pseudechis porphyriacus PE=3 SV=1	PSEPO	10
3FTx	2	8	8	37.5	37.5	37.5	tr|B2BRR7|B2BRR7_AUSLA	Putative long neurotoxin OS=Austrelaps labialis PE=3 SV=1	AUSLA	7
PLA2_basic	3	6.02	6.02	40.5	36.36	36.36	sp|P84674|PA2B5_DABRR	Basic phospholipase A2 VRV-PL-V OS=Daboia russelii PE=1 SV=1	DABRR	5
LAAO	4	6	6	11.31	11.31	11.31	sp|G8XQX1|OXLA_DABRR	L-amino-acid oxidase OS=Daboia russelii PE=1 SV=1	DABRR	3
3FTx	6	4.69	4.69	39.51	32.1	24.69	sp|Q5UFR8|NXS1_ACAPE	Short neurotoxin 1 OS=Acalyptophis peronii PE=1 SV=1	ACAPE	4
CRISP	8	4	4	22.69	19.33	19.33	tr|F2Q6G3|F2Q6G3_BUNCA	Cysteine-rich seceretory protein Bc-CRPa OS=Bungarus candidus PE=2 SV=1	BUNCA	3
PLA2_ACID	9	4	4	25.36	25.36	25.36	tr|B3RFI6|B3RFI6_9SAUR	Acidic phospholipase A2 OS=Daboia russellii limitis PE=2 SV=1	9SAUR	2
C-type lectin	11	2	2	23.65	16.22	16.22	sp|Q4PRD0|CLEC3_DABSI	C-type lectin-like 3 OS=Daboia siamensis PE=2 SV=1	DABSI	1
SVMP	12	2	2	6.667	3.415	3.415	sp|B8K1W0|VM3DK_DABRR	Zinc metalloproteinase-disintegrin daborhagin-K OS=Daboia russelii PE=1 SV=1	DABRR	1
PLA2	14	2	2	15.22	15.22	15.22	tr|Q7ZZQ1|Q7ZZQ1_DABSI	Phospholipase A2-I OS=Daboia siamensis PE=2 SV=1	DABSI	1
FACTOR X	19	2	2	19.18	19.18	19.18	tr|A9UKE3|A9UKE3_9SAUR	Factor X activator light chain 1 OS=Daboia russellii PE=2 SV=1	9SAUR	1
