# Supplementary material for: Rapid Radiations and the Race to Redundancy: An Investigation of the Evolution of Australian Elapid Snake Venoms
Source: Toxins (Basel). 2016 Oct 26;8(11):309. doi: 10.3390/toxins8110309 (PMC5127106; doi:10.3390/toxins8110309)
Supplement: Supplementary file 1 [file toxins-08-00309-s001.zip › Aussie data spreadsheets/Ddev_shot_final.xlsx]

## Sheet: Final
	N	Unused	Total	%Cov	%Cov(50)	%Cov(95)	Accession	Name	Species	Peptides(95%)			Biological Processes	Molecular Function	PANTHER ID
L-amino acid oxidases (LAAOs)	2	24.9	24.9	37.72	37.72	37.72	sp|Q4JHE2|OXLA_NOTSC	L-amino-acid oxidase OS=Notechis scutatus scutatus PE=2 SV=1	NOTSC	20
Metalloendopeptidase activity (ADAM)	4	20.05	20.05	41.76	28.55	23.49	tr|A6XJS7|A6XJS7_AUSSU	Asrin OS=Austrelaps superbus PE=2 SV=1	AUSSU	18
Snake venom endo-hyaluronidase	5	12	12	17.59	17.59	17.59	sp|A3QVN2|HYAL_ECHOC	Hyaluronidase OS=Echis ocellatus PE=2 SV=1	ECHOC	7
Phospholipase B	6	8.72	8.72	17.9	16.46	16.46	sp|F8J2D3|PLB_DRYCN	Putative phospholipase B 81b OS=Drysdalia coronoides PE=1 SV=1	DRYCN	5
Phospholipase A2	7	7.8	9.81	89.58	89.58	89.58	sp|P59070|PA2SD_AUSSU	Phospholipase A2 superbin d (Fragment) OS=Austrelaps superbus PE=1 SV=1	AUSSU	6
Three-finger toxin	8	6	6	45.45	45.45	39.77	tr|B2BRQ8|B2BRQ8_AUSLA	Putative long neurotoxin OS=Austrelaps labialis PE=3 SV=1	AUSLA	6
Basic phospholipase A2	10	4.16	10.03	78.99	69.75	49.58	sp|P00609|PA2B5_NOTSC	Basic phospholipase A2 notechis II-5 OS=Notechis scutatus scutatus PE=1 SV=1	NOTSC	7
Acid phospholipase A2	11	4.07	6.23	35.53	35.53	31.58	sp|Q8UW31|PA2A5_LAPHA	Acidic phospholipase A2 57 OS=Lapemis hardwickii PE=2 SV=1	LAPHA	4
Vascular endothelial growth factor	12	4.01	4.01	30.27	25.41	25.41	tr|H8PG92|H8PG92_9SAUR	Vascular endothelial growth factor isoform 1 OS=Suta nigriceps PE=2 SV=1	9SAUR	3
Cysteine-rich secretory proteins	13	4.01	4.01	25.63	19.75	19.75	tr|B5G6G3|B5G6G3_RHING	Cysteine-rich secretory protein OS=Rhinoplocephalus nigrescens PE=2 SV=1	RHING	3
Kunits peptides	14	4	4	36.14	36.14	36.14	sp|B5L5R1|IVBI5_PSEPO	Blackelin-5 OS=Pseudechis porphyriacus PE=3 SV=1	PSEPO	2
SVMP P-III	15	3.87	11.15	42.55	27	15.88	tr|F8RKV9|F8RKV9_DRYCN	MTP9 OS=Drysdalia coronoides PE=2 SV=1	DRYCN	8
Cystatin	16	2.77	2.77	31.21	26.95	20.57	tr|E3P6N8|E3P6N8_PSEAU	Cystatin OS=Pseudechis australis PE=2 SV=1	PSEAU	2
Venom nerve growth factor	17	2.35	2.35	10.61	10.61	4.49	sp|Q3HXX9|NGFV2_HOPST	Venom nerve growth factor 2 OS=Hoplocephalus stephensii PE=2 SV=1	HOPST	1
ADAM	18	2.29	7.38	13.83	13.66	8.6	sp|D6PXE8|VM3B_NAJAT	Zinc metalloproteinase-disintegrin atrase-B OS=Naja atra PE=1 SV=1	NAJAT	5
Factor Xa	27	2	2	3.965	3.965	3.965	sp|Q58L93|FAXD_PSEPO	Venom prothrombin activator porpharin-D OS=Pseudechis porphyriacus PE=2 SV=1	PSEPO	1
Neutral PLA2	49	0	1.11	21.67	21.67	6.667	sp|P14615|PA2N3_BUNFA	Neutral phospholipase A2 3 OS=Bungarus fasciatus PE=1 SV=2	BUNFA	1
Cysteine-rich secretory proteins	53	0.06	0.07	15.61	2.11	0	sp|Q2XXQ4|CRVP3_DISTY	Cysteine-rich secretory protein DIS3 OS=Dispholidus typus PE=2 SV=1	DISTY	0
