# Supplementary material for: Rapid Radiations and the Race to Redundancy: An Investigation of the Evolution of Australian Elapid Snake Venoms
Source: Toxins (Basel). 2016 Oct 26;8(11):309. doi: 10.3390/toxins8110309 (PMC5127106; doi:10.3390/toxins8110309)
Supplement: Supplementary file 1 [file toxins-08-00309-s001.zip › Aussie data spreadsheets/For_shot_final.xlsx]

## Sheet: FINAL
	N	Unused	Total	%Cov	%Cov(50)	%Cov(95)	Accession	Name	Species	Peptides(95%)			Biological Processes	Molecular Function	PANTHER ID
PLA2_basic	2	8.48	8.48	57.02	57.02	51.24	sp|P86368|PA2B3_DABRR	Basic phospholipase A2 3 OS=Daboia russelii PE=1 SV=1	DABRR	5
NGF	3	6	6	19.83	13.79	13.79	tr|B4ZEB4|B4ZEB4_FALME	Nerve growth factor beta polypeptide (Fragment) OS=Falco mexicanus GN=NGF PE=3 SV=1	FALME	3
PLA2_acid	4	4.15	4.15	27.81	13.25	13.25	sp|Q45Z28|PA2A3_TROCA	Acidic phospholipase A2 3 OS=Tropidechis carinatus PE=2 SV=1	TROCA	3
3FTx	5	4.02	4.02	24.1	16.87	16.87	sp|Q9YGX1|NXSED_PSSEM	Short neurotoxin OKI-Ed OS=Pseudolaticauda semifasciata PE=2 SV=1	PSSEM	3
PLA2	6	4	4	22.6	18.49	18.49	tr|Q45Z48|Q45Z48_OXYSU	PLA-6 OS=Oxyuranus scutellatus PE=2 SV=1	OXYSU	4
LAAO	19	2	2	8.048	6.237	6.237	sp|Q6TGQ9|OXLA_BOTJR	L-amino-acid oxidase (Fragment) OS=Bothrops jararacussu PE=1 SV=1	BOTJR	1
factor X	21	2	2	19.18	19.18	19.18	tr|A9UKE3|A9UKE3_9SAUR	Factor X activator light chain 1 OS=Daboia russellii PE=2 SV=1	9SAUR	1
c-type lectin	22	2	2	16.22	16.22	16.22	sp|Q4PRD0|CLEC3_DABSI	C-type lectin-like 3 OS=Daboia siamensis PE=2 SV=1	DABSI	1
SVMP	23	2	2	3.415	3.415	3.415	sp|B8K1W0|VM3DK_DABRR	Zinc metalloproteinase-disintegrin daborhagin-K OS=Daboia russelii PE=1 SV=1	DABRR	1
