# Supplementary material for: Rapid Radiations and the Race to Redundancy: An Investigation of the Evolution of Australian Elapid Snake Venoms
Source: Toxins (Basel). 2016 Oct 26;8(11):309. doi: 10.3390/toxins8110309 (PMC5127106; doi:10.3390/toxins8110309)
Supplement: Supplementary file 1 [file toxins-08-00309-s001.zip › Aussie data spreadsheets/Hdam_shot_final.xlsx]

## Sheet: Final
	N	Unused	Total	%Cov	%Cov(50)	%Cov(95)	Accession	Name	Species	Peptides(95%)			Biological Processes	Molecular Function	PANTHER ID
LAAOs	1	24.08	24.08	44.1	42.36	27.47	sp|Q4JHE2|OXLA_NOTSC	L-amino-acid oxidase OS=Notechis scutatus scutatus PE=2 SV=1	NOTSC	17
Basic PLA2	2	14.94	14.94	73.11	73.11	73.11	sp|P00608|PA2B_NOTSC	Basic phospholipase A2 notexin OS=Notechis scutatus scutatus PE=1 SV=1	NOTSC	23
PLA2	2	0	14.68	59.59	59.59	57.53	tr|Q45Z35|Q45Z35_9SAUR	Scutoxin OS=Notechis scutatus PE=2 SV=1	9SAUR	22
ADAM	3	12.19	12.19	23.4	21.44	18.99	tr|F8RKV9|F8RKV9_DRYCN	MTP9 OS=Drysdalia coronoides PE=2 SV=1	DRYCN	18
PLA B	4	9.04	9.04	20.8	18.81	18.81	sp|F8J2D3|PLB_DRYCN	Putative phospholipase B 81b OS=Drysdalia coronoides PE=1 SV=1	DRYCN	6
Factor Xa	5	8.07	8.07	23.4	23.4	15.23	sp|Q58L94|FAXD2_NOTSC	Venom prothrombin activator notecarin-D2 OS=Notechis scutatus scutatus PE=1 SV=1	NOTSC	5
Acid PLA2	8	6.65	13.22	57.53	57.53	57.53	sp|Q9PUH4|PA2AA_AUSSU	Acidic phospholipase A2 S5-32M OS=Austrelaps superbus PE=2 SV=1	AUSSU	19
Ecto 5' nucleotidase	12	4.33	4.33	14.46	14.46	9.864	tr|J3S3V4|J3S3V4_CROAD	Ecto-5'-nucleotidase OS=Crotalus adamanteus PE=2 SV=1	CROAD	4
SVMP	22	2	6	10.41	8.13	6.016	tr|B5KFV3|B5KFV3_PSEAU	Australease-1 OS=Pseudechis australis PE=2 SV=1	PSEAU	5
Kunits-type	27	2	2	14.46	14.46	14.46	tr|E7FL13|E7FL13_9SAUR	Pr-mulgin 3 OS=Pseudechis cf. australis HI-2009 PE=4 SV=1	9SAUR	1
3FTx	31	1.28	1.28	5.556	5.556	5.556	tr|F8J2E9|F8J2E9_DRYCN	Putative long chain neurotoxin 146R OS=Drysdalia coronoides PE=4 SV=1	DRYCN	1
CVF	105	0.05	0.06	1.34	0	0	RRRRRsp|Q91132|CO3_NAJKA	REVERSED Cobra venom factor OS=Naja kaouthia PE=1 SV=1	NAJKA	0
