# Supplementary material for: Rapid Radiations and the Race to Redundancy: An Investigation of the Evolution of Australian Elapid Snake Venoms
Source: Toxins (Basel). 2016 Oct 26;8(11):309. doi: 10.3390/toxins8110309 (PMC5127106; doi:10.3390/toxins8110309)
Supplement: Supplementary file 1 [file toxins-08-00309-s001.zip › Aussie data spreadsheets/Hsig_shot_final.xlsx]

## Sheet: Final
	N	Unused	Total	%Cov	%Cov(50)	%Cov(95)	Accession	Name	Species	Peptides(95%)			Biological Processes	Molecular Function	PANTHER ID
ADAM	1	16.62	16.62	26.19	26.19	20.29	tr|F8RKV9|F8RKV9_DRYCN	MTP9 OS=Drysdalia coronoides PE=2 SV=1	DRYCN	14
LAOOs	2	16.35	16.35	30.95	30.95	23.21	sp|Q4JHE2|OXLA_NOTSC	L-amino-acid oxidase OS=Notechis scutatus scutatus PE=2 SV=1	NOTSC	11
PLA2	3	15.87	15.87	42.07	42.07	32.41	tr|Q45Z24|Q45Z24_PSEAU	Pa-11 OS=Pseudechis australis PE=2 SV=1	PSEAU	20
Basic PLA2	3	0.03	13.17	51.69	51.69	37.29	sp|P20255|PA2BF_PSEAU	Basic phospholipase A2 PA-12A OS=Pseudechis australis PE=1 SV=1	PSEAU	16
Factor Xa	4	13.03	13.03	29.07	20.26	20.26	sp|Q58L93|FAXD_PSEPO	Venom prothrombin activator porpharin-D OS=Pseudechis porphyriacus PE=2 SV=1	PSEPO	19
Acid PLA2	5	9.62	11.62	53.42	53.42	47.95	sp|Q9PUH4|PA2AA_AUSSU	Acidic phospholipase A2 S5-32M OS=Austrelaps superbus PE=2 SV=1	AUSSU	26
PLA B	8	5.4	5.4	17.54	10.49	10.49	sp|F8J2D3|PLB_DRYCN	Putative phospholipase B 81b OS=Drysdalia coronoides PE=1 SV=1	DRYCN	4
CRISP	9	5.26	5.26	43.7	36.97	18.49	tr|F8J2D4|F8J2D4_DRYCN	Putative CRISP OS=Drysdalia coronoides PE=2 SV=1	DRYCN	3
Natriuretic peptide	11	4.42	4.43	82.05	82.05	82.05	sp|Q3SAE7|VNPB_NOTSC	Natriuretic peptide NsNP-b (Fragment) OS=Notechis scutatus scutatus PE=2 SV=1	NOTSC	5
Hyaluronidase	12	4.26	4.26	14.48	10.24	10.24	sp|A3QVN2|HYAL_ECHOC	Hyaluronidase OS=Echis ocellatus PE=2 SV=1	ECHOC	3
Kunits-type	14	4	4	46.99	43.37	31.33	sp|B5L5R1|IVBI5_PSEPO	Blackelin-5 OS=Pseudechis porphyriacus PE=3 SV=1	PSEPO	5
Ecto 5' nucleotidase	18	2.41	2.41	13.1	13.1	10.54	tr|J3S3V4|J3S3V4_CROAD	Ecto-5'-nucleotidase OS=Crotalus adamanteus PE=2 SV=1	CROAD	4
VEGF	21	2.01	2.01	35.63	35.63	16.67	tr|H8PG93|H8PG93_9SAUR	Vascular endothelial growth factor isoform 2 OS=Suta nigriceps PE=2 SV=1	9SAUR	2
3FTx	24	1.91	1.91	62.5	62.5	36.11	sp|P01397|NXL2_DENPO	Alpha-elapitoxin-Dpp2c OS=Dendroaspis polylepis polylepis PE=1 SV=2	DENPO	6
SVMP	38	0.27	0.27	10.91	0.9772	0	tr|E9JG86|E9JG86_ECHCO	Metalloproteinase OS=Echis coloratus PE=2 SV=1	ECHCO	0
