# Supplementary material for: Rapid Radiations and the Race to Redundancy: An Investigation of the Evolution of Australian Elapid Snake Venoms
Source: Toxins (Basel). 2016 Oct 26;8(11):309. doi: 10.3390/toxins8110309 (PMC5127106; doi:10.3390/toxins8110309)
Supplement: Supplementary file 1 [file toxins-08-00309-s001.zip › Aussie data spreadsheets/Lel_shot_final.xlsx]

## Sheet: FINAL
	N	Unused	Total	%Cov	%Cov(50)	%Cov(95)	Accession	Name	Species	Peptides(95%)			Biological Processes	Molecular Function	PANTHER ID
AChE	2	17.24	17.24	27.72	27.72	27.72	sp|Q92035|ACES_BUNFA	Acetylcholinesterase OS=Bungarus fasciatus GN=ACHE PE=1 SV=2	BUNFA	11
PLA2_ACID	3	14.2	14.2	33.77	33.77	33.77	sp|Q45Z26|PA2A5_TROCA	Acidic phospholipase A2 5 OS=Tropidechis carinatus PE=2 SV=1	TROCA	53
PLA2	4	10.31	10.31	64.46	57.02	57.02	tr|D0VX11|D0VX11_9SAUR	Phospholipase A2 VRV-PL-VIIIa OS=Daboia russellii pulchella PE=1 SV=1	9SAUR	16
LAAO	6	8	8	15.28	15.28	15.28	sp|G8XQX1|OXLA_DABRR	L-amino-acid oxidase OS=Daboia russelii PE=1 SV=1	DABRR	5
PLA2_BASIC	7	6.48	10.69	53.78	53.78	53.78	sp|P00614|PA2TA_OXYSC	Basic phospholipase A2 taipoxin alpha chain OS=Oxyuranus scutellatus scutellatus PE=1 SV=1	OXYSC	27
CRISP	8	6.03	6.03	30.38	18.14	18.14	tr|C1JZW4|C1JZW4_OPHHA	Opharin OS=Ophiophagus hannah PE=2 SV=1	OPHHA	3
Hyaluronidase	9	6	6	8.686	8.686	8.686	sp|A3QVP0|HYAL2_BITAR	Hyaluronidase-2 OS=Bitis arietans PE=2 SV=1	BITAR	3
SVMP	13	2.75	2.75	8.293	6.667	3.415	sp|B8K1W0|VM3DK_DABRR	Zinc metalloproteinase-disintegrin daborhagin-K OS=Daboia russelii PE=1 SV=1	DABRR	1
PLA2	16	2.03	4.05	37.68	36.23	36.23	tr|Q6A339|Q6A339_VIPAZ	Vaspin basic subunit OS=Vipera aspis zinnikeri PE=2 SV=1	VIPAZ	4
CRISP	18	2.01	2.01	20.83	12.08	6.667	tr|F8S0Y4|F8S0Y4_CROAD	Cysteine-rich secretory protein OS=Crotalus adamanteus PE=2 SV=1	CROAD	2
KUNITZ	19	2.01	2.01	48.81	20.24	20.24	tr|H9CCK2|H9CCK2_9SAUR	Kunitz-type protease inhibitor OS=Daboia russellii PE=4 SV=1	9SAUR	1
ADAM	22	0	2	4.092	1.8	1.8	tr|B5KFV4|B5KFV4_HOPST	Stephensease-1 OS=Hoplocephalus stephensii PE=2 SV=1	HOPST	1
SPRY	23	2	2	14.21	11.05	11.05	sp|P83234|VESP_OPHHA	Ohanin OS=Ophiophagus hannah PE=1 SV=2	OPHHA	1
FACTOR X	25	2	2	19.18	19.18	19.18	tr|A9UKE3|A9UKE3_9SAUR	Factor X activator light chain 1 OS=Daboia russellii PE=2 SV=1	9SAUR	1
C-type lectin	26	2	2	16.22	16.22	16.22	sp|Q4PRD0|CLEC3_DABSI	C-type lectin-like 3 OS=Daboia siamensis PE=2 SV=1	DABSI	1
LAAO	27	2	2	5.996	5.996	5.996	sp|Q4JHE1|OXLA_PSEAU	L-amino-acid oxidase OS=Pseudechis australis PE=1 SV=1	PSEAU	1
VNGF	28	0	0.91	13.28	10.37	10.37	sp|Q90W38|NGFV_BOTJR	Venom nerve growth factor OS=Bothrops jararacussu GN=NGF PE=2 SV=1	BOTJR	2
3FTx	30	0.67	0.67	23.33	23.33	23.33	sp|P80548|NXS1_MICNI	Short neurotoxin 1 OS=Micrurus nigrocinctus PE=1 SV=1	MICNI	2
