# Supplementary material for: Rapid Radiations and the Race to Redundancy: An Investigation of the Evolution of Australian Elapid Snake Venoms
Source: Toxins (Basel). 2016 Oct 26;8(11):309. doi: 10.3390/toxins8110309 (PMC5127106; doi:10.3390/toxins8110309)
Supplement: Supplementary file 1 [file toxins-08-00309-s001.zip › Aussie data spreadsheets/Paff_adult_1D_final.xlsx]

## Sheet: FINAL
		N	Unused	Total	%Cov	%Cov(50)	%Cov(95)	Accession	Name	Species	Peptides(95%)			Biological Processes	Molecular Function	PANTHER ID
BAND 1
	Factor V	1	70.06	70.06	20.34	19.25	19.25	sp|Q7SZN0|FA5V_PSETE	Venom prothrombin activator pseutarin-C non-catalytic subunit OS=Pseudonaja textilis PE=1 SV=1	PSETE	89
BAND 2
	Factor V	1	75.42	75.42	44.73	40.89	39.66	sp|Q7SZN0|FA5V_PSETE	Venom prothrombin activator pseutarin-C non-catalytic subunit OS=Pseudonaja textilis PE=1 SV=1	PSETE	105
	5'-NT	5	0	4.17	18.25	16.73	14.26	sp|F8S0Z7|V5NTD_CROAD	Snake venom 5'-nucleotidase (Fragment) OS=Crotalus adamanteus PE=2 SV=1	CROAD	10
	ADAM_cys rich	11	2	2	1.961	1.961	1.961	tr|B5KFV9|B5KFV9_PSETE	Textilease-1 OS=Pseudonaja textilis PE=2 SV=1	PSETE	1
	disintegrin	11	0	2	1.974	1.974	1.974	tr|B5KFV1|B5KFV1_TROCA	Carinatease-1 OS=Tropidechis carinatus PE=2 SV=1	TROCA	1
BAND 3
	Factor X	1	21.75	21.75	42.18	24.84	22.48	sp|Q56VR3|FAXC_PSETE	Venom prothrombin activator pseutarin-C catalytic subunit OS=Pseudonaja textilis PE=1 SV=2	PSETE	33
BAND 4
	3FTx	3	2.4	2.4	41.77	17.72	17.72	sp|Q9W7J6|NXS7_PSETE	Short neurotoxin 7 OS=Pseudonaja textilis GN=SNTX7 PE=2 SV=1	PSETE	5
	kunitz	4	2	2	28.92	28.92	13.25	sp|Q6ITB9|IVBI3_PSEAU	Protease inhibitor mulgin-3 OS=Pseudechis australis PE=2 SV=1	PSEAU	1
	kunitz	4	0	2	13.25	13.25	13.25	sp|Q90WA1|IVBI1_PSETT	Protease inhibitor textilinin-1 OS=Pseudonaja textilis textilis PE=1 SV=1	PSETT	1
BAND 5 -20kDa
	PLA2	2	10	10	34.87	30.26	22.37	sp|P23028|PA2AD_PSETE	Acidic phospholipase A2 homolog textilotoxin D chain OS=Pseudonaja textilis PE=1 SV=2	PSETE	17
BAND 6
	PLA2	2	4.78	4.78	22.37	19.74	19.74	sp|P23028|PA2AD_PSETE	Acidic phospholipase A2 homolog textilotoxin D chain OS=Pseudonaja textilis PE=1 SV=2	PSETE	12
BAND 7
	PLA2	3	2.97	2.97	51.95	48.05	48.05	sp|Q9W7J3|PA2A2_PSETE	Acidic phospholipase A2 2 OS=Pseudonaja textilis PE=1 SV=1	PSETE	52
BAND 8
	PLA2	1	12.47	12.47	72.08	58.44	58.44	sp|Q9W7J3|PA2A2_PSETE	Acidic phospholipase A2 2 OS=Pseudonaja textilis PE=1 SV=1	PSETE	61
BAND 10
	kunitz	2	7.76	7.76	60.24	60.24	37.35	sp|Q6ITB5|IVBI1_OXYMI	Protease inhibitor microlepidin-1 OS=Oxyuranus microlepidotus PE=2 SV=1	OXYMI	32
	3FTx	3	3.38	3.38	17.72	17.72	17.72	sp|Q9W7K0|NXS3_PSETE	Short neurotoxin 3 OS=Pseudonaja textilis GN=SNTX3 PE=2 SV=1	PSETE	12
BAND 11
	kunitz	1	12.5	12.5	61.45	61.45	60.24	sp|Q6ITB5|IVBI1_OXYMI	Protease inhibitor microlepidin-1 OS=Oxyuranus microlepidotus PE=2 SV=1	OXYMI	27
	3FTx	2	4.02	4.02	17.72	17.72	17.72	sp|Q9W7K0|NXS3_PSETE	Short neurotoxin 3 OS=Pseudonaja textilis GN=SNTX3 PE=2 SV=1	PSETE	6
	kunitz	3	4.01	5.63	56.63	54.22	37.35	sp|Q90WA0|IVBI2_PSETT	Protease inhibitor textilinin-2 OS=Pseudonaja textilis textilis PE=1 SV=1	PSETT	13
BAND 12
	3FTx	1	17.43	17.43	39.24	39.24	39.24	sp|Q9W7J7|NXS6_PSETE	Short neurotoxin 6 OS=Pseudonaja textilis GN=SNTX6 PE=2 SV=1	PSETE	44
	kunitz	2	10	10	39.76	39.76	39.76	sp|Q6ITB6|IVBS2_OXYSC	Protease inhibitor scutellin-2 OS=Oxyuranus scutellatus scutellatus PE=2 SV=1	OXYSC	10
	kunitz	2	0	8	37.35	37.35	37.35	sp|Q90WA1|IVBI1_PSETT	Protease inhibitor textilinin-1 OS=Pseudonaja textilis textilis PE=1 SV=1	PSETT	7
