# Supplementary material for: Rapid Radiations and the Race to Redundancy: An Investigation of the Evolution of Australian Elapid Snake Venoms
Source: Toxins (Basel). 2016 Oct 26;8(11):309. doi: 10.3390/toxins8110309 (PMC5127106; doi:10.3390/toxins8110309)
Supplement: Supplementary file 1 [file toxins-08-00309-s001.zip › Aussie data spreadsheets/Paff_baby_1D_final.xlsx]

## Sheet: final
	N	Unused	Total	%Cov	%Cov(50)	%Cov(95)	Accession	Name	Species	Peptides(95%)
	BAND 1
KUNITZ	2	0	2	13.25	13.25	13.25	sp|Q90WA1|IVBI1_PSETT	Protease inhibitor textilinin-1 OS=Pseudonaja textilis textilis PE=1 SV=1	PSETT	2
3FTx	3	3.48	3.48	17.72	17.72	17.72	sp|Q9W7K0|NXS3_PSETE	Short neurotoxin 3 OS=Pseudonaja textilis GN=SNTX3 PE=2 SV=1	PSETE	10
	BAND 2
3FTx	2	3.85	3.85	17.72	17.72	17.72	sp|Q9W7K0|NXS3_PSETE	Short neurotoxin 3 OS=Pseudonaja textilis GN=SNTX3 PE=2 SV=1	PSETE	5
KUNITZ	3	0.05	0.05	13.25	13.25	0	sp|Q90WA1|IVBI1_PSETT	Protease inhibitor textilinin-1 OS=Pseudonaja textilis textilis PE=1 SV=1	PSETT	0
	BAND 3
3FTx	2	6	6	17.72	17.72	17.72	sp|Q9W7K0|NXS3_PSETE	Short neurotoxin 3 OS=Pseudonaja textilis GN=SNTX3 PE=2 SV=1	PSETE	12
KUNITZ	4	0.62	0.62	45.78	13.25	13.25	sp|Q90WA1|IVBI1_PSETT	Protease inhibitor textilinin-1 OS=Pseudonaja textilis textilis PE=1 SV=1	PSETT	1
	BAND 4
3FTx	2	2.52	2.52	30.38	17.72	17.72	sp|Q9W7K0|NXS3_PSETE	Short neurotoxin 3 OS=Pseudonaja textilis GN=SNTX3 PE=2 SV=1	PSETE	9
KUNITZ	4	2	2	65.06	28.92	13.25	sp|Q6ITB7|IVBS1_OXYSC	Protease inhibitor scutellin-1 OS=Oxyuranus scutellatus scutellatus PE=2 SV=1	OXYSC	2
KUNITZ	4	0	2	25.3	13.25	13.25	sp|Q90WA1|IVBI1_PSETT	Protease inhibitor textilinin-1 OS=Pseudonaja textilis textilis PE=1 SV=1	PSETT	2
	BAND 6
3FTx	1	9.5	9.5	39.24	39.24	39.24	sp|Q9W7K0|NXS3_PSETE	Short neurotoxin 3 OS=Pseudonaja textilis GN=SNTX3 PE=2 SV=1	PSETE	110
	BAND 7
3FTx	1	4.16	4.16	53.16	39.24	39.24	sp|Q9W7K0|NXS3_PSETE	Short neurotoxin 3 OS=Pseudonaja textilis GN=SNTX3 PE=2 SV=1	PSETE	5
3FTx	7	0.34	0.91	54.43	35.44	35.44	sp|Q9W7J7|NXS6_PSETE	Short neurotoxin 6 OS=Pseudonaja textilis GN=SNTX6 PE=2 SV=1	PSETE	16
