# Supplementary material for: Rapid Radiations and the Race to Redundancy: An Investigation of the Evolution of Australian Elapid Snake Venoms
Source: Toxins (Basel). 2016 Oct 26;8(11):309. doi: 10.3390/toxins8110309 (PMC5127106; doi:10.3390/toxins8110309)
Supplement: Supplementary file 1 [file toxins-08-00309-s001.zip › Aussie data spreadsheets/Pdwy_shot_final.xlsx]

## Sheet: Final
	N	Unused	Total	%Cov	%Cov(50)	%Cov(95)	Accession	Name	Species	Peptides(95%)			Biological Processes	Molecular Function	PANTHER ID
PLA2	1	26.54	26.54	72.41	72.41	66.9	tr|H8PG87|H8PG87_9SAUR	Phospholipase A2 isoform 6 OS=Suta nigriceps PE=2 SV=1	9SAUR	60
3FTx	2	23.64	23.64	72.82	72.82	72.82	tr|H8PG68|H8PG68_9SAUR	Long-chain neurotoxin isoform 2 OS=Suta nigriceps PE=3 SV=1	9SAUR	28
Factor Xa	3	14.12	14.12	24.67	21.37	20.48	sp|Q58L93|FAXD_PSEPO	Venom prothrombin activator porpharin-D OS=Pseudechis porphyriacus PE=2 SV=1	PSEPO	7
VEGF	4	12.18	12.18	40.54	26.49	26.49	tr|H8PG92|H8PG92_9SAUR	Vascular endothelial growth factor isoform 1 OS=Suta nigriceps PE=2 SV=1	9SAUR	13
Acid PLA2	6	10.62	11.8	69.86	63.01	47.26	sp|Q9PUH0|PA2AE_AUSSU	Acidic phospholipase A2 S8-51 OS=Austrelaps superbus PE=2 SV=1	AUSSU	17
Kunitz-type	7	10.04	10.04	72.29	72.29	71.08	tr|H8PG71|H8PG71_9SAUR	Kunitz-type serine protease inhibitor isoform 3 OS=Suta nigriceps PE=4 SV=1	9SAUR	27
SVSP	14	4.72	4.72	20	18.49	18.49	sp|Q5MCS0|VSPHA_LAPHA	Serine protease harobin OS=Lapemis hardwickii PE=1 SV=1	LAPHA	5
Hyaluronidase	17	4	4	15.81	8.463	5.122	sp|A3QVN2|HYAL_ECHOC	Hyaluronidase OS=Echis ocellatus PE=2 SV=1	ECHOC	2
Basic PLA2	20	2.47	6.01	46.9	32.41	28.97	sp|P08873|PA2B2_NOTSC	Basic phospholipase A2 notechis 11'2 OS=Notechis scutatus scutatus PE=1 SV=1	NOTSC	8
