# Supplementary material for: Rapid Radiations and the Race to Redundancy: An Investigation of the Evolution of Australian Elapid Snake Venoms
Source: Toxins (Basel). 2016 Oct 26;8(11):309. doi: 10.3390/toxins8110309 (PMC5127106; doi:10.3390/toxins8110309)
Supplement: Supplementary file 1 [file toxins-08-00309-s001.zip › Aussie data spreadsheets/Pspe_shot_final.xlsx]

## Sheet: Final
	N	Unused	Total	%Cov	%Cov(50)	%Cov(95)	Accession	Name	Species	Peptides(95%)			Biological Processes	Molecular Function	PANTHER ID
PLA2	1	34.02	34.02	66.67	61.9	61.9	tr|H8PG86|H8PG86_9SAUR	Phospholipase A2 isoform 5 OS=Suta nigriceps PE=2 SV=1	9SAUR	46
ADAM	2	24.01	24.01	21.37	18.43	18.43	tr|B5KFV8|B5KFV8_RHING	Nigrescease-1 OS=Rhinoplocephalus nigrescens PE=2 SV=1	RHING	19
Factor Xa	3	23.75	23.75	28.13	27.03	24.62	sp|B5G6G5|FAXD_RHING	Venom prothrombin activator nigrarin-D OS=Rhinoplocephalus nigrescens PE=2 SV=1	RHING	21
LAAOs	5	12.01	12.01	21.08	21.08	19.15	sp|Q4JHE2|OXLA_NOTSC	L-amino-acid oxidase OS=Notechis scutatus scutatus PE=2 SV=1	NOTSC	8
VEGF	6	12	12	43.1	43.1	43.1	tr|H8PG93|H8PG93_9SAUR	Vascular endothelial growth factor isoform 2 OS=Suta nigriceps PE=2 SV=1	9SAUR	17
Kunitz-type	7	12	12	68.67	68.67	68.67	tr|H8PG76|H8PG76_9SAUR	Kunitz-type serine protease inhibitor isoform 8 OS=Suta nigriceps PE=4 SV=1	9SAUR	22
Basic PLA2	9	8	12	35.59	34.75	34.75	sp|P10117|PA2H1_LATCO	Basic phospholipase A2 homolog 1 OS=Laticauda colubrina PE=1 SV=1	LATCO	9
SVMP	10	8	10	13.87	11.58	11.58	tr|F8RKW1|F8RKW1_DRYCN	MTP4 OS=Drysdalia coronoides PE=2 SV=1	DRYCN	7
Acid PLA2	11	6.24	10	52.32	42.38	33.11	sp|Q45Z30|PA2A1_TROCA	Acidic phospholipase A2 1 OS=Tropidechis carinatus PE=2 SV=1	TROCA	6
SVSP	13	6	6	23.02	18.49	18.49	sp|Q5MCS0|VSPHA_LAPHA	Serine protease harobin OS=Lapemis hardwickii PE=1 SV=1	LAPHA	3
3FTx	18	4	4	36.36	34.09	34.09	tr|F8J2F2|F8J2F2_DRYCN	Putative long chain neurotoxin 193R OS=Drysdalia coronoides PE=3 SV=1	DRYCN	4
VNGF	19	4	4	10.29	10.29	10.29	sp|Q1W7Q6|NGFV_RHING	Venom nerve growth factor OS=Rhinoplocephalus nigrescens PE=2 SV=1	RHING	2
CRISPs	22	2.06	2.06	15.13	9.244	9.244	tr|B5G6G3|B5G6G3_RHING	Cysteine-rich secretory protein OS=Rhinoplocephalus nigrescens PE=2 SV=1	RHING	2
Hyaluronidase	48	2	2	2.004	2.004	2.004	tr|J3S820|J3S820_CROAD	Hyaluronidase 1 OS=Crotalus adamanteus PE=2 SV=1	CROAD	1
