# Supplementary material for: Rapid Radiations and the Race to Redundancy: An Investigation of the Evolution of Australian Elapid Snake Venoms
Source: Toxins (Basel). 2016 Oct 26;8(11):309. doi: 10.3390/toxins8110309 (PMC5127106; doi:10.3390/toxins8110309)
Supplement: Supplementary file 1 [file toxins-08-00309-s001.zip › Aussie data spreadsheets/Ptex_adult_1D_final.xlsx]

## Sheet: final
	N	Unused	Total	%Cov	%Cov(50)	%Cov(95)	Accession	Name	Species	Peptides(95%)
	BAND 1
Factor V	1	128.21	128.21	44.86	41.3	38.29	sp|Q7SZN0|FA5V_PSETE	Venom prothrombin activator pseutarin-C non-catalytic subunit OS=Pseudonaja textilis PE=1 SV=1	PSETE	270
	BAND 2
Factor V	1	157.35	157.35	62.47	60.68	57.33	sp|Q7SZN0|FA5V_PSETE	Venom prothrombin activator pseutarin-C non-catalytic subunit OS=Pseudonaja textilis PE=1 SV=1	PSETE	247
	BAND 3
Factor V	1	128.62	128.62	51.78	48.63	47.4	sp|Q7SZN0|FA5V_PSETE	Venom prothrombin activator pseutarin-C non-catalytic subunit OS=Pseudonaja textilis PE=1 SV=1	PSETE	267
Factor X	2	4.02	4.02	8.137	5.567	5.567	sp|Q56VR3|FAXC_PSETE	Venom prothrombin activator pseutarin-C catalytic subunit OS=Pseudonaja textilis PE=1 SV=2	PSETE	2
	BAND 4
Factor V	1	98.64	98.64	50.55	48.15	43.15	sp|Q7SZN0|FA5V_PSETE	Venom prothrombin activator pseutarin-C non-catalytic subunit OS=Pseudonaja textilis PE=1 SV=1	PSETE	126
Factor X	3	4	4	7.281	7.281	5.567	sp|Q56VR3|FAXC_PSETE	Venom prothrombin activator pseutarin-C catalytic subunit OS=Pseudonaja textilis PE=1 SV=2	PSETE	3
KUNITZ	4	1.96	1.96	14.46	14.46	14.46	sp|Q90WA0|IVBI2_PSETT	Protease inhibitor textilinin-2 OS=Pseudonaja textilis textilis PE=1 SV=1	PSETT	1
	BAND 5
Factor V	1	76.16	76.16	34.38	29.93	29.93	sp|Q7SZN0|FA5V_PSETE	Venom prothrombin activator pseutarin-C non-catalytic subunit OS=Pseudonaja textilis PE=1 SV=1	PSETE	57
Factor X	3	4	4	5.567	5.567	5.567	sp|Q56VR3|FAXC_PSETE	Venom prothrombin activator pseutarin-C catalytic subunit OS=Pseudonaja textilis PE=1 SV=2	PSETE	3
KUNITZ	8	2	2	14.46	14.46	14.46	sp|Q90WA0|IVBI2_PSETT	Protease inhibitor textilinin-2 OS=Pseudonaja textilis textilis PE=1 SV=1	PSETT	1
	BAND 6
Factor X	1	124.04	124.04	51.18	50.11	50.11	sp|Q56VR3|FAXC_PSETE	Venom prothrombin activator pseutarin-C catalytic subunit OS=Pseudonaja textilis PE=1 SV=2	PSETE	202
Factor V	3	16.85	16.85	10.83	9.047	8.225	sp|Q58L91|FA5V_OXYSU	Venom prothrombin activator oscutarin-C non-catalytic subunit OS=Oxyuranus scutellatus PE=1 SV=1	OXYSU	11
PLA2	9	2.86	2.86	14.47	14.47	14.47	sp|Q8JFB2|PA2I_PSSEM	Phospholipase A2 GL16-1 OS=Pseudolaticauda semifasciata PE=2 SV=1	PSSEM	2
KUNITZ	16	1.72	1.72	14.46	14.46	14.46	sp|Q90WA0|IVBI2_PSETT	Protease inhibitor textilinin-2 OS=Pseudonaja textilis textilis PE=1 SV=1	PSETT	1
	BAND 7
CRISP	1	17.37	17.37	57.98	46.22	42.02	sp|Q3SB05|CRVP_PSETE	Pseudechetoxin-like protein OS=Pseudonaja textilis PE=2 SV=1	PSETE	37
	BAND 8
Factor X	3	18.03	18.03	23.98	17.99	17.99	sp|Q56VR3|FAXC_PSETE	Venom prothrombin activator pseutarin-C catalytic subunit OS=Pseudonaja textilis PE=1 SV=2	PSETE	26
Factor V	5	10.03	10.03	8.151	5	5	sp|Q7SZN0|FA5V_PSETE	Venom prothrombin activator pseutarin-C non-catalytic subunit OS=Pseudonaja textilis PE=1 SV=1	PSETE	6
PLA2	8	4	4	18.54	13.25	13.25	tr|Q45Z32|Q45Z32_9SAUR	PLA-2 OS=Notechis scutatus PE=2 SV=1	9SAUR	3	low values
	BAND 9
Factor V	2	11.54	11.54	22.74	7.466	5.616	sp|Q7SZN0|FA5V_PSETE	Venom prothrombin activator pseutarin-C non-catalytic subunit OS=Pseudonaja textilis PE=1 SV=1	PSETE	14
PLA2	3	8.61	8.61	32.89	28.29	28.29	sp|P23028|PA2AD_PSETE	Acidic phospholipase A2 homolog textilotoxin D chain OS=Pseudonaja textilis PE=1 SV=2	PSETE	18
	BAND 10
Factor V	2	24	24	18.78	10.28	9.733	sp|Q593B6|FA5_PSETE	Coagulation factor V OS=Pseudonaja textilis GN=F5 PE=2 SV=1	PSETE	22
PLA2	3	14	14	32.89	28.29	28.29	sp|P23028|PA2AD_PSETE	Acidic phospholipase A2 homolog textilotoxin D chain OS=Pseudonaja textilis PE=1 SV=2	PSETE	19
	BAND 11
PLA2	2	30.06	30.06	63.64	50.65	50.65	sp|Q9W7J3|PA2A2_PSETE	Acidic phospholipase A2 2 OS=Pseudonaja textilis PE=1 SV=1	PSETE	46
	BAND 12
PLA2	1	39.38	39.38	85.71	68.18	62.99	sp|Q9W7J4|PA2A1_PSETE	Acidic phospholipase A2 1 OS=Pseudonaja textilis PE=1 SV=1	PSETE	65
PLA2	2	12.51	12.51	66.12	45.45	41.32	sp|P23027|PA2BB_PSETE	Basic phospholipase A2 homolog textilotoxin B chain OS=Pseudonaja textilis PE=1 SV=2	PSETE	22
	BAND 14
KUNITZ	2	12	12	67.47	67.47	65.06	sp|B5L5Q1|IVBI7_PSETT	Protease inhibitor textilinin-7 OS=Pseudonaja textilis textilis PE=3 SV=1	PSETT	17
3FTx	4	4	4	42.7	25.84	25.84	sp|A8HDK6|NXL1_PSETE	Long neurotoxin 1 OS=Pseudonaja textilis PE=2 SV=1	PSETE	21
3FTx	5	4	4	39.24	39.24	39.24	sp|A8HDK1|NXS8_PSETE	Short neurotoxin 8 OS=Pseudonaja textilis PE=2 SV=1	PSETE	5
	BAND 15
3FTx	2	14.99	14.99	96.2	82.28	82.28	sp|A8HDK1|NXS8_PSETE	Short neurotoxin 8 OS=Pseudonaja textilis PE=2 SV=1	PSETE	223
8-9-10 look more like smearing
