# Supplementary material for: Rapid Radiations and the Race to Redundancy: An Investigation of the Evolution of Australian Elapid Snake Venoms
Source: Toxins (Basel). 2016 Oct 26;8(11):309. doi: 10.3390/toxins8110309 (PMC5127106; doi:10.3390/toxins8110309)
Supplement: Supplementary file 1 [file toxins-08-00309-s001.zip › Aussie data spreadsheets/Ptex_baby_1D_final.xlsx]

## Sheet: FINAL
	N	Unused	Total	%Cov	%Cov(50)	%Cov(95)	Accession	Name	Species	Peptides(95%)
	BAND 1
CRISP	2	13.65	13.65	32.77	26.47	26.47	sp|Q3SB05|CRVP_PSETE	Pseudechetoxin-like protein OS=Pseudonaja textilis PE=2 SV=1	PSETE	8
	BAND 2
3FTx	3	2	2	17.72	17.72	17.72	sp|Q9W7J6|NXS7_PSETE	Short neurotoxin 7 OS=Pseudonaja textilis GN=SNTX7 PE=2 SV=1	PSETE	2
	BAND 3
PLA2	2	2.3	2.3	26.45	18.18	18.18	sp|P23027|PA2BB_PSETE	Basic phospholipase A2 homolog textilotoxin B chain OS=Pseudonaja textilis PE=1 SV=2	PSETE	4
3FTx	3	2	2	17.72	17.72	17.72	sp|Q9W7J6|NXS7_PSETE	Short neurotoxin 7 OS=Pseudonaja textilis GN=SNTX7 PE=2 SV=1	PSETE	2
KUNITZ	4	0.76	0.76	14.46	14.46	14.46	sp|Q90WA1|IVBI1_PSETT	Protease inhibitor textilinin-1 OS=Pseudonaja textilis textilis PE=1 SV=1	PSETT	1
	BAND 4
3FTx	3	0.9	0.9	17.72	17.72	17.72	sp|Q9W7J6|NXS7_PSETE	Short neurotoxin 7 OS=Pseudonaja textilis GN=SNTX7 PE=2 SV=1	PSETE	2
	BAND 5
3FTx	3	2	2	17.72	17.72	17.72	sp|Q9W7J6|NXS7_PSETE	Short neurotoxin 7 OS=Pseudonaja textilis GN=SNTX7 PE=2 SV=1	PSETE	2
	BAND 6
3FTx	1	2.79	2.79	17.72	17.72	17.72	sp|Q9W7J6|NXS7_PSETE	Short neurotoxin 7 OS=Pseudonaja textilis GN=SNTX7 PE=2 SV=1	PSETE	3
	BAND 7
3FTx	1	4.69	4.69	55.7	45.57	17.72	sp|Q9W7J6|NXS7_PSETE	Short neurotoxin 7 OS=Pseudonaja textilis GN=SNTX7 PE=2 SV=1	PSETE	4
