# Supplementary material for: Rapid Radiations and the Race to Redundancy: An Investigation of the Evolution of Australian Elapid Snake Venoms
Source: Toxins (Basel). 2016 Oct 26;8(11):309. doi: 10.3390/toxins8110309 (PMC5127106; doi:10.3390/toxins8110309)
Supplement: Supplementary file 1 [file toxins-08-00309-s001.zip › Aussie data spreadsheets/Sfas_2D_final.xlsx]

## Sheet: FINAL
	1
	N	Unused	Total	%Cov	%Cov(50)	%Cov(95)	Accession	Name	Species	Peptides(95%)
SVMP	1	1.7	1.7	11.58	6.525	6.525	tr|F8RKW1|F8RKW1_DRYCN	MTP4 OS=Drysdalia coronoides PE=2 SV=1	DRYCN	9
ADAM	3	0.13	0.71	8.483	5.71	5.71	tr|B5KFV2|B5KFV2_PSEPO	Porphyriacase-1 OS=Pseudechis porphyriacus PE=2 SV=1	PSEPO	7
	2
	N	Unused	Total	%Cov	%Cov(50)	%Cov(95)	Accession	Name	Species	Peptides(95%)
ADAM	2	1.78	1.78	6.362	2.936	2.936	tr|B5KFV8|B5KFV8_RHING	Nigrescease-1 OS=Rhinoplocephalus nigrescens PE=2 SV=1	RHING	2
SVMP	4	0.53	0.91	5.546	3.752	3.752	tr|F8RKW1|F8RKW1_DRYCN	MTP4 OS=Drysdalia coronoides PE=2 SV=1	DRYCN	2
	3
	N	Unused	Total	%Cov	%Cov(50)	%Cov(95)	Accession	Name	Species	Peptides(95%)
ADAM	1	0.36	0.36	17.13	7.993	6.688	tr|B5KFV8|B5KFV8_RHING	Nigrescease-1 OS=Rhinoplocephalus nigrescens PE=2 SV=1	RHING	4
SVMP	2	0.13	0.13	11.91	3.752	3.752	tr|F8RKW1|F8RKW1_DRYCN	MTP4 OS=Drysdalia coronoides PE=2 SV=1	DRYCN	2
	4
	N	Unused	Total	%Cov	%Cov(50)	%Cov(95)	Accession	Name	Species	Peptides(95%)
ADAM	1	5.31	5.31	7.993	3.589	3.589	tr|B5KFV8|B5KFV8_RHING	Nigrescease-1 OS=Rhinoplocephalus nigrescens PE=2 SV=1	RHING	3
	5
	N	Unused	Total	%Cov	%Cov(50)	%Cov(95)	Accession	Name	Species	Peptides(95%)
DISINTEGRIN	1	0.06	0.06	15.94	0	0	tr|Q14FJ3|Q14FJ3_ECHOC	Disintegrin OS=Echis ocellatus PE=3 SV=1	ECHOC	0
SVMP	1	0	0.06	27.5	0	0	tr|A7X500|A7X500_CAURH	SVMP-Cau4 (Fragment) OS=Causus rhombeatus PE=2 SV=1	CAURH	0
	6
	a	Unused	Total	%Cov	%Cov(50)	%Cov(95)	Accession	Name	Species	Peptides(95%)
ADAM	1	2.85	2.85	9.135	3.589	3.589	tr|B5KFV8|B5KFV8_RHING	Nigrescease-1 OS=Rhinoplocephalus nigrescens PE=2 SV=1	RHING	3
SVMP	5	0.85	1.13	13.54	6.688	6.688	tr|F8RKW1|F8RKW1_DRYCN	MTP4 OS=Drysdalia coronoides PE=2 SV=1	DRYCN	3
	18	0.05	0.05	4.918	0	0	RRRRRsp|P59265|PA2BB_PROFL	REVERSED Basic phospholipase A2 PLA-B OS=Protobothrops flavoviridis PE=1 SV=1	PROFL	0
	7
SVMP	1	0.27	0.27	6.852	3.752	3.752	tr|F8RKW1|F8RKW1_DRYCN	MTP4 OS=Drysdalia coronoides PE=2 SV=1	DRYCN	2
	8
5'-NT	2	1.78	1.78	2.721	1.361	1.361	tr|J3S3V4|J3S3V4_CROAD	Ecto-5'-nucleotidase OS=Crotalus adamanteus PE=2 SV=1	CROAD	1
ADAM	4	0.68	0.68	3.589	0.9788	0	tr|B5KFV2|B5KFV2_PSEPO	Porphyriacase-1 OS=Pseudechis porphyriacus PE=2 SV=1	PSEPO	0
SVMP	4	0	0.68	2.733	0.9646	0	tr|Q2UXQ0|Q2UXQ0_ECHOC	Group III snake venom metalloproteinase OS=Echis ocellatus GN=Svmp3-Eoc404 PE=2 SV=1	ECHOC	0
3FTXs	5	0.35	0.35	4.854	4.854	0	tr|H8PG68|H8PG68_9SAUR	Long-chain neurotoxin isoform 2 OS=Suta nigriceps PE=3 SV=1	9SAUR	0
Hyaluronidase	10	0.05	0.05	3.118	1.782	1.782	sp|A3QVP0|HYAL2_BITAR	Hyaluronidase-2 OS=Bitis arietans PE=2 SV=1	BITAR	1
	9
5'-NT	1	0.84	0.84	1.361	1.361	0	tr|J3S3V4|J3S3V4_CROAD	Ecto-5'-nucleotidase OS=Crotalus adamanteus PE=2 SV=1	CROAD	0
ADAM	2	0.39	0.39	6.199	3.589	1.631	tr|B5KFV8|B5KFV8_RHING	Nigrescease-1 OS=Rhinoplocephalus nigrescens PE=2 SV=1	RHING	1
	10
ADAM	1	2.95	2.95	10.93	7.504	7.504	tr|B5KFV8|B5KFV8_RHING	Nigrescease-1 OS=Rhinoplocephalus nigrescens PE=2 SV=1	RHING	6
SVMP	5	0.86	1.24	6.852	3.752	3.752	tr|F8RKW1|F8RKW1_DRYCN	MTP4 OS=Drysdalia coronoides PE=2 SV=1	DRYCN	4
5'-NT	7	0.1	0.1	1.361	0	0	tr|J3S3V4|J3S3V4_CROAD	Ecto-5'-nucleotidase OS=Crotalus adamanteus PE=2 SV=1	CROAD	0
	11
ADAM	1	0.2	0.2	4.894	0	0	tr|B5KFV2|B5KFV2_PSEPO	Porphyriacase-1 OS=Pseudechis porphyriacus PE=2 SV=1	PSEPO	0
	12
ADAM	1	0.08	0.08	7.504	3.752	2.447	tr|B5KFV2|B5KFV2_PSEPO	Porphyriacase-1 OS=Pseudechis porphyriacus PE=2 SV=1	PSEPO	1
	13
ADAM	1	0.91	0.91	4.568	2.936	2.936	tr|B5KFV8|B5KFV8_RHING	Nigrescease-1 OS=Rhinoplocephalus nigrescens PE=2 SV=1	RHING	2
SVMP	1	0	0.91	2.946	1.637	1.637	tr|C6JUN4|C6JUN4_PHIOL	Snake venom metalloprotease OS=Philodryas olfersii PE=2 SV=1	PHIOL	1
	14
FACTOR X	1	6.99	6.99	13.19	13.19	11.43	sp|B5G6G5|FAXD_RHING	Venom prothrombin activator nigrarin-D OS=Rhinoplocephalus nigrescens PE=2 SV=1	RHING	8
	16
FACTOR X	1	0.97	0.97	9.231	7.912	2.418	sp|B5G6G5|FAXD_RHING	Venom prothrombin activator nigrarin-D OS=Rhinoplocephalus nigrescens PE=2 SV=1	RHING	1
	17
CRISP	1	1.56	1.56	16.03	9.283	0	tr|C1JZW4|C1JZW4_OPHHA	Opharin OS=Ophiophagus hannah PE=2 SV=1	OPHHA	0
	18
CRISP	2	0.21	0.22	30.25	14.71	0	tr|H8PG95|H8PG95_9SAUR	CRISP isoform 2 OS=Suta nigriceps PE=2 SV=1	9SAUR	0
	19
CRISP	1	1.93	1.93	35.29	10.08	7.983	tr|H8PG95|H8PG95_9SAUR	CRISP isoform 2 OS=Suta nigriceps PE=2 SV=1	9SAUR	3
	21
CRISP	1	4.94	4.94	23.53	23.53	20.59	sp|Q3SB03|CRVP_HOPST	Pseudechetoxin-like protein OS=Hoplocephalus stephensii PE=2 SV=1	HOPST	8
	22
CRISP	1	2.95	2.95	17.23	9.244	2.941	sp|Q8UW11|CRVP2_LAPHA	Cysteine-rich venom protein 2 OS=Lapemis hardwickii PE=2 SV=2	LAPHA	1
	23
CRISP	1	6.69	6.69	26.05	20.59	17.65	sp|Q3SB04|CRVP_NOTSC	Pseudechetoxin-like protein OS=Notechis scutatus scutatus PE=2 SV=1	NOTSC	3
	24
CRISP	1	9.76	9.76	30.25	26.47	23.95	tr|H8PG95|H8PG95_9SAUR	CRISP isoform 2 OS=Suta nigriceps PE=2 SV=1	9SAUR	7
	25
CRISP	1	3.79	3.79	29.83	18.07	18.07	tr|H8PG95|H8PG95_9SAUR	CRISP isoform 2 OS=Suta nigriceps PE=2 SV=1	9SAUR	5
	26
CRISP	2	1.48	1.48	10.08	2.941	2.941	tr|H8PG95|H8PG95_9SAUR	CRISP isoform 2 OS=Suta nigriceps PE=2 SV=1	9SAUR	1
	29
PLA2	1	3.3	3.3	26.47	13.24	13.24	tr|H8PG83|H8PG83_9SAUR	Phospholipase A2 isoform 2 OS=Suta nigriceps PE=2 SV=1	9SAUR	2
PLA2_BASIC	3	0.97	3.02	22.88	22.88	22.88	sp|P10117|PA2H1_LATCO	Basic phospholipase A2 homolog 1 OS=Laticauda colubrina PE=1 SV=1	LATCO	3
PLA2_ACID	4	0.76	2.83	28.08	17.81	17.81	sp|Q92086|PA2AC_NAJSP	Acidic phospholipase A2 C OS=Naja sputatrix PE=2 SV=1	NAJSP	2
	31
3FTx	1	0.36	0.36	25.68	25.68	25.68	sp|P34073|NXLD_ACAAN	Alpha-elapitoxin-Aa2d OS=Acanthophis antarcticus PE=1 SV=1	ACAAN	1
	32
NGF	1	0.08	0.08	6.736	0	0	tr|K4GPT9|K4GPT9_9SAUR	Nerve growth factor beta polypeptide (Fragment) OS=Teratoscincus scincus GN=NGFB PE=4 SV=1	9SAUR	0
DISINTEGRIN	7	0.07	0.08	17.65	0	0	sp|P22826|DISTI_ERIMA	Disintegrin eristicophin OS=Eristicophis macmahoni PE=1 SV=2	ERIMA	0
	34
3FTx	1	10	10	44.66	44.66	44.66	tr|H8PG68|H8PG68_9SAUR	Long-chain neurotoxin isoform 2 OS=Suta nigriceps PE=3 SV=1	9SAUR	6
	35
3FTx	4	0.06	0.06	4.854	4.854	0	tr|H8PG68|H8PG68_9SAUR	Long-chain neurotoxin isoform 2 OS=Suta nigriceps PE=3 SV=1	9SAUR	0
	36
PLA2	1	3.75	3.75	26.03	20.55	20.55	tr|A6MFM9|A6MFM9_RHING	PLA2-4 OS=Rhinoplocephalus nigrescens PE=2 SV=1	RHING	3
	37
PLA2	1	2.41	2.41	11.64	11.64	7.534	tr|A6MFM9|A6MFM9_RHING	PLA2-4 OS=Rhinoplocephalus nigrescens PE=2 SV=1	RHING	1
VEGF	4	1.26	1.26	14.37	14.37	9.195	tr|H8PG93|H8PG93_9SAUR	Vascular endothelial growth factor isoform 2 OS=Suta nigriceps PE=2 SV=1	9SAUR	1
	38
PLA2_BASIC	1	1.77	1.77	21.19	6.78	6.78	sp|P10117|PA2H1_LATCO	Basic phospholipase A2 homolog 1 OS=Laticauda colubrina PE=1 SV=1	LATCO	1
	40
VEGF	1	2.79	2.79	18.39	13.22	13.22	tr|H8PG93|H8PG93_9SAUR	Vascular endothelial growth factor isoform 2 OS=Suta nigriceps PE=2 SV=1	9SAUR	2
