# Supplementary material for: Rapid Radiations and the Race to Redundancy: An Investigation of the Evolution of Australian Elapid Snake Venoms
Source: Toxins (Basel). 2016 Oct 26;8(11):309. doi: 10.3390/toxins8110309 (PMC5127106; doi:10.3390/toxins8110309)
Supplement: Supplementary file 1 [file toxins-08-00309-s001.zip › Aussie data spreadsheets/Sfas_shot_final.xlsx]

## Sheet: Final
	N	Unused	Total	%Cov	%Cov(50)	%Cov(95)	Accession	Name	Species	Peptides(95%)			Biological Processes	Molecular Function	PANTHER ID
3FTx	1	27.2	27.2	74.76	67.96	67.96	tr|H8PG68|H8PG68_9SAUR	Long-chain neurotoxin isoform 2 OS=Suta nigriceps PE=3 SV=1	9SAUR	83
ADAM	2	12.81	12.81	32.14	30.02	27.24	tr|B5KFV8|B5KFV8_RHING	Nigrescease-1 OS=Rhinoplocephalus nigrescens PE=2 SV=1	RHING	30
VEGF	3	12.27	12.27	40.54	40.54	40.54	tr|H8PG92|H8PG92_9SAUR	Vascular endothelial growth factor isoform 1 OS=Suta nigriceps PE=2 SV=1	9SAUR	11
Factor Xa	4	8.64	8.64	23.08	15.6	15.6	sp|B5G6G5|FAXD_RHING	Venom prothrombin activator nigrarin-D OS=Rhinoplocephalus nigrescens PE=2 SV=1	RHING	6
CRIPs	5	6.52	6.52	22.36	22.36	22.36	tr|C1JZW4|C1JZW4_OPHHA	Opharin OS=Ophiophagus hannah PE=2 SV=1	OPHHA	5
Acid PLA2	7	4.5	4.5	26.89	26.89	26.89	sp|A4FS04|PA2A_NAJAT	Acidic phospholipase A2 natratoxin OS=Naja atra PE=1 SV=2	NAJAT	3
Hyaluronidase	8	4	4	8.909	5.122	5.122	sp|A3QVP0|HYAL2_BITAR	Hyaluronidase-2 OS=Bitis arietans PE=2 SV=1	BITAR	2
Kunitz-type	10	3.21	3.21	51.81	37.35	37.35	tr|H8PG77|H8PG77_9SAUR	Kunitz-type serine protease inhibitor isoform 9 OS=Suta nigriceps PE=4 SV=1	9SAUR	5
SVMP	15	2.09	4.4	21.53	21.53	17.78	tr|F8RKW1|F8RKW1_DRYCN	MTP4 OS=Drysdalia coronoides PE=2 SV=1	DRYCN	11
ADAM	15	0	5.9	17.68	13.26	13.26	tr|F8RKV9|F8RKV9_DRYCN	MTP9 OS=Drysdalia coronoides PE=2 SV=1	DRYCN	10
