# Supplementary material for: Rapid Radiations and the Race to Redundancy: An Investigation of the Evolution of Australian Elapid Snake Venoms
Source: Toxins (Basel). 2016 Oct 26;8(11):309. doi: 10.3390/toxins8110309 (PMC5127106; doi:10.3390/toxins8110309)
Supplement: Supplementary file 1 [file toxins-08-00309-s001.zip › Aussie data spreadsheets/Spun_shot_final.xlsx]

## Sheet: Final
	N	Unused	Total	%Cov	%Cov(50)	%Cov(95)	Accession	Name	Species	Peptides(95%)			Biological Processes	Molecular Function	PANTHER ID
VEGF	1	23.4	23.4	45.95	45.95	45.41	tr|H8PG92|H8PG92_9SAUR	Vascular endothelial growth factor isoform 1 OS=Suta nigriceps PE=2 SV=1	9SAUR	47
3FTx	2	18.14	18.14	66.02	64.08	63.11	tr|H8PG68|H8PG68_9SAUR	Long-chain neurotoxin isoform 2 OS=Suta nigriceps PE=3 SV=1	9SAUR	40
Factor Xa	3	8.98	8.98	18.68	14.07	14.07	sp|B5G6G5|FAXD_RHING	Venom prothrombin activator nigrarin-D OS=Rhinoplocephalus nigrescens PE=2 SV=1	RHING	6
ADAM	4	8.34	8.34	29.53	27.41	27.41	tr|B5KFV8|B5KFV8_RHING	Nigrescease-1 OS=Rhinoplocephalus nigrescens PE=2 SV=1	RHING	20
PLA2	5	7.87	7.87	56.85	52.74	52.74	tr|H8PG82|H8PG82_9SAUR	Phospholipase A2 isoform 1 OS=Suta nigriceps PE=2 SV=1	9SAUR	9
Acid PLA2	6	7.43	7.43	27.92	22.08	22.08	sp|Q9W7J4|PA2A1_PSETE	Acidic phospholipase A2 1 OS=Pseudonaja textilis PE=1 SV=1	PSETE	26
Natriuretic peptide	8	5.05	5.05	79.49	79.49	79.49	sp|Q3SAE6|VNPA_HOPST	Natriuretic peptide HsNP-a (Fragment) OS=Hoplocephalus stephensii PE=2 SV=1	HOPST	8
LAAOs	9	4	4	5.803	5.803	5.803	sp|Q4JHE3|OXLA_OXYSC	L-amino-acid oxidase OS=Oxyuranus scutellatus scutellatus PE=2 SV=1	OXYSC	2
Kunitz-type	10	3.99	3.99	68.67	68.67	68.67	tr|H8PG71|H8PG71_9SAUR	Kunitz-type serine protease inhibitor isoform 3 OS=Suta nigriceps PE=4 SV=1	9SAUR	19
CRISPs	16	2.12	2.12	18.91	10.08	5.882	tr|B5G6G3|B5G6G3_RHING	Cysteine-rich secretory protein OS=Rhinoplocephalus nigrescens PE=2 SV=1	RHING	1
Basic PLA2	23	0.33	0.33	26.27	5.085	0	sp|P20253|PA2B9_PSEAU	Basic phospholipase A2 PA-9C OS=Pseudechis australis PE=1 SV=1	PSEAU	0
SVMP	26	0.06	0.3	16.64	12.89	4.405	tr|F8RKW1|F8RKW1_DRYCN	MTP4 OS=Drysdalia coronoides PE=2 SV=1	DRYCN	3
