# Supplementary material for: Rapid Radiations and the Race to Redundancy: An Investigation of the Evolution of Australian Elapid Snake Venoms
Source: Toxins (Basel). 2016 Oct 26;8(11):309. doi: 10.3390/toxins8110309 (PMC5127106; doi:10.3390/toxins8110309)
Supplement: Supplementary file 1 [file toxins-08-00309-s001.zip › Aussie data spreadsheets/Ssut_shot_final.xlsx]

## Sheet: Final
	N	Unused	Total	%Cov	%Cov(50)	%Cov(95)	Accession	Name	Species	Peptides(95%)			Biological Processes	Molecular Function	PANTHER ID
3FTx	1	10.62	10.62	71.84	71.84	42.72	tr|H8PG68|H8PG68_9SAUR	Long-chain neurotoxin isoform 2 OS=Suta nigriceps PE=3 SV=1	9SAUR	15
PLA2	2	2.34	2.34	56.85	35.62	8.219	tr|H8PG88|H8PG88_9SAUR	Phospholipase A2 isoform 7 OS=Suta nigriceps PE=2 SV=1	9SAUR	1
CRISPs	4	2	2	13.03	9.244	9.244	tr|B5G6G3|B5G6G3_RHING	Cysteine-rich secretory protein OS=Rhinoplocephalus nigrescens PE=2 SV=1	RHING	2
ADAM	5	1.84	2.03	6.852	4.078	2.773	tr|B5KFV8|B5KFV8_RHING	Nigrescease-1 OS=Rhinoplocephalus nigrescens PE=2 SV=1	RHING	2
SVMP	5	0	2.03	6.874	4.092	2.782	tr|B5G6F7|B5G6F7_DEMVE	Metalloproteinase OS=Demansia vestigiata PE=2 SV=1	DEMVE	2
VEGF	7	1.55	1.56	9.195	9.195	9.195	tr|H8PG93|H8PG93_9SAUR	Vascular endothelial growth factor isoform 2 OS=Suta nigriceps PE=2 SV=1	9SAUR	3
