# Supplementary material for: Rapid Radiations and the Race to Redundancy: An Investigation of the Evolution of Australian Elapid Snake Venoms
Source: Toxins (Basel). 2016 Oct 26;8(11):309. doi: 10.3390/toxins8110309 (PMC5127106; doi:10.3390/toxins8110309)
Supplement: Supplementary file 1 [file toxins-08-00309-s001.zip › Aussie data spreadsheets/Van_shot_final.xlsx]

## Sheet: Final
	N	Unused	Total	%Cov	%Cov(50)	%Cov(95)	Accession	Name	Species	Peptides(95%)			Biological Processes	Molecular Function	PANTHER ID
ADAM	2	11.07	11.07	9.641	6.046	6.046	tr|B5KFV9|B5KFV9_PSETE	Textilease-1 OS=Pseudonaja textilis PE=2 SV=1	PSETE	14
PLA B	3	6	6	11.75	11.75	11.75	sp|F8J2D3|PLB_DRYCN	Putative phospholipase B 81b OS=Drysdalia coronoides PE=1 SV=1	DRYCN	4
VNGF	4	4.94	4.94	27.16	25.1	25.1	sp|Q3I5F4|NGFV_OXYSC	Venom nerve growth factor OS=Oxyuranus scutellatus scutellatus PE=2 SV=1	OXYSC	4
CRISPs	5	4.32	4.32	47.9	27.31	27.31	sp|Q8JI38|CRVP_PSSEM	Latisemin OS=Pseudolaticauda semifasciata PE=2 SV=1	PSSEM	7
PLA2	12	2	2	6.5	6.5	6.5	tr|Q9PTC9|Q9PTC9_OXYSU	Phospholipase A2 inhibitor beta subunit OSI-B OS=Oxyuranus scutellatus PE=2 SV=1	OXYSU	1
Cystatin	15	2	2	20.57	20.57	20.57	tr|E3P6P2|E3P6P2_9SAUR	Cystatin OS=Notechis scutatus PE=2 SV=1	9SAUR	1
3FTx	17	2	2	17.78	17.78	17.78	tr|B2BRQ9|B2BRQ9_AUSLA	Putative long neurotoxin OS=Austrelaps labialis PE=3 SV=1	AUSLA	1
Endothelin	20	0	1.46	2.688	2.688	2.688	RRRRRtr|E3T8V3|E3T8V3_LACVR	REVERSED Endothelin converting enzyme-like 1 (Fragment) OS=Lacerta viridis GN=ECEL1 PE=4 SV=1	LACVR	1
Waprin	20	0	1.46	7.143	7.143	7.143	RRRRRsp|A7X4I7|WAP1_THRJA	REVERSED Waprin-Thr1 OS=Thrasops jacksonii PE=2 SV=1	THRJA	1
